# Supplementary material for: ﻿Four new species of Marphysa (Annelida, Eunicida, Eunicidae) from the east coast of Peninsular Malaysia
Source: Zookeys. 2024 Jun 4;1204:65–103. doi: 10.3897/zookeys.1204.117261 (PMC11167278; doi:10.3897/zookeys.1204.117261)
Supplement: XML Treatment for Marphysa [file zookeys.1204.117261-treatment1.xml]

<!DOCTYPE tp:taxon-treatment
  PUBLIC "-//TaxonX//DTD Taxonomic Treatment Publishing DTD v0 20100105//EN" "tax-treatment-NSO.dtd">
<tp:taxon-treatment xmlns:tp="http://www.plazi.org/taxpub"><tp:treatment-meta><kwd-group><label>Taxon classification</label><kwd>
                <named-content content-type="kingdom">Animalia</named-content>
              </kwd><kwd>
                <named-content content-type="order">Eunicida</named-content>
              </kwd><kwd>
                <named-content content-type="family">Eunicidae</named-content>
              </kwd></kwd-group><mixed-citation publication-type="journal"><person-group><name><surname>Che Engku Abdullah</surname><given-names>Che Engku Siti Mariam</given-names></name><name><surname>Idris</surname><given-names>Izwandy</given-names></name><name><surname>Fahmi</surname><given-names>Afiq Durrani Mohd</given-names></name><name><surname>Flaxman</surname><given-names>Beth</given-names></name><name><surname>Hutchings</surname><given-names>Pat</given-names></name></person-group><article-title>﻿Four new species of <italic><tp:taxon-name><tp:taxon-name-part taxon-name-part-type="genus" reg="Marphysa">Marphysa</tp:taxon-name-part></tp:taxon-name></italic> (<tp:taxon-name><tp:taxon-name-part taxon-name-part-type="phylum">Annelida</tp:taxon-name-part></tp:taxon-name>, <tp:taxon-name><tp:taxon-name-part taxon-name-part-type="order">Eunicida</tp:taxon-name-part></tp:taxon-name>, <tp:taxon-name><tp:taxon-name-part taxon-name-part-type="family">Eunicidae</tp:taxon-name-part></tp:taxon-name>) from the east coast of Peninsular Malaysia</article-title><source>Zookeys</source><day>04</day><month>06</month><year>2024</year><volume>1204</volume><fpage>65</fpage><lpage>103</lpage><pub-id pub-id-type="doi">10.3897/zookeys.1204.117261</pub-id></mixed-citation></tp:treatment-meta><tp:nomenclature><label>﻿Genus</label><tp:taxon-name>
              <object-id xmlns:xlink="http://www.w3.org/1999/xlink" content-type="arpha" xlink:type="simple">CE19ECA5-D74E-5865-9139-30C34E6E3278</object-id>
              <tp:taxon-name-part taxon-name-part-type="genus" reg="Marphysa">Marphysa</tp:taxon-name-part>
            </tp:taxon-name><tp:taxon-authority>Quatrefages, 1866</tp:taxon-authority></tp:nomenclature><tp:treatment-sec sec-type="type species" id="SECID0ENOBG"><title>Type species.</title><p><italic><tp:taxon-name><tp:taxon-name-part taxon-name-part-type="genus" reg="Nereis">Nereis</tp:taxon-name-part><tp:taxon-name-part taxon-name-part-type="species" reg="sanguinea">sanguinea</tp:taxon-name-part></tp:taxon-name></italic> Montagu, 1813.</p></tp:treatment-sec><tp:treatment-sec sec-type="diagnosis" id="SECID0E5OBG"><title>Diagnosis</title><p><bold>(after <xref ref-type="bibr" rid="B28">Molina-Acevedo and Carrera-Parra 2017</xref>).</bold> Prostomium slightly or completely bilobed; five prostomial appendages without articulations; eyes present or absent. Peristomium without peristomial cirri. Maxillary apparatus with four pairs of maxillae, an unpaired on the left side; MI with falcal arch developed, extended, with the outer edge of the base arched; MIII curved, forming part of distal arc, with attachment lamella of rectangular or irregular shape, situated at centre of posterior edge of maxilla; MIV with circular or rectangular attachment lamella. Branchiae distributed along entire body. Dorsal cirri without articulation; postchaetal lobe well developed in anterior region. Ventral cirri with swollen, oval, or circular base. All sub-aciculae dark. Supracicular chaetae include limbate, pectinate isodont chaetae with slender teeth, pectinate anodont chaetae with long teeth. Subacicular chaetae include compound falcigers or spinigers, or only limbate chaetae. Subacicular hook dark or translucent, bidentate or unidentate. Pygidium with two pairs of anal cirri, without articulation.</p></tp:treatment-sec><ref-list><ref id="B28"><mixed-citation xmlns:xlink="http://www.w3.org/1999/xlink" xlink:type="simple"><person-group><name name-style="western"><surname>Molina-Acevedo</surname><given-names>IC</given-names></name><name name-style="western"><surname>Carrera-Parra</surname><given-names>LF</given-names></name></person-group> (<year>2017</year>) <article-title>Revision of <italic><tp:taxon-name><tp:taxon-name-part taxon-name-part-type="genus">Marphysa</tp:taxon-name-part></tp:taxon-name></italic> de Quatrefages, 1865 and some species of <italic><tp:taxon-name><tp:taxon-name-part taxon-name-part-type="genus">Nicidion</tp:taxon-name-part></tp:taxon-name></italic> Kinberg, 1865 with the erection of a new genus (<tp:taxon-name><tp:taxon-name-part taxon-name-part-type="class">Polychaeta</tp:taxon-name-part></tp:taxon-name>: <tp:taxon-name><tp:taxon-name-part taxon-name-part-type="family">Eunicidae</tp:taxon-name-part></tp:taxon-name>) from the Grand Caribbean.</article-title><source>Zootaxa</source><volume>4241</volume>(<issue>1</issue>): <fpage>1</fpage>–<lpage>62</lpage>. <ext-link xlink:href="10.11646/zootaxa.4241.1.1" ext-link-type="doi" xlink:type="simple">https://doi.org/10.11646/zootaxa.4241.1.1</ext-link>. <ext-link xlink:href="10.11646/zootaxa.4241.1.1" ext-link-type="doi" xlink:type="simple">https://doi.org/10.11646/zootaxa.4241.1.1</ext-link></mixed-citation></ref></ref-list></tp:taxon-treatment>
