# Supplementary material for: ﻿Four new species of Marphysa (Annelida, Eunicida, Eunicidae) from the east coast of Peninsular Malaysia
Source: Zookeys. 2024 Jun 4;1204:65–103. doi: 10.3897/zookeys.1204.117261 (PMC11167278; doi:10.3897/zookeys.1204.117261)
Supplement: XML Treatment for Marphysa kertehensis [file zookeys.1204.117261-treatment2.xml]

<!DOCTYPE tp:taxon-treatment
  PUBLIC "-//TaxonX//DTD Taxonomic Treatment Publishing DTD v0 20100105//EN" "tax-treatment-NSO.dtd">
<tp:taxon-treatment xmlns:tp="http://www.plazi.org/taxpub"><tp:treatment-meta><kwd-group><label>Taxon classification</label><kwd>
                <named-content content-type="kingdom">Animalia</named-content>
              </kwd><kwd>
                <named-content content-type="order">Eunicida</named-content>
              </kwd><kwd>
                <named-content content-type="family">Eunicidae</named-content>
              </kwd></kwd-group><mixed-citation publication-type="journal"><person-group><name><surname>Che Engku Abdullah</surname><given-names>Che Engku Siti Mariam</given-names></name><name><surname>Idris</surname><given-names>Izwandy</given-names></name><name><surname>Fahmi</surname><given-names>Afiq Durrani Mohd</given-names></name><name><surname>Flaxman</surname><given-names>Beth</given-names></name><name><surname>Hutchings</surname><given-names>Pat</given-names></name></person-group><article-title>﻿Four new species of <italic><tp:taxon-name><tp:taxon-name-part taxon-name-part-type="genus" reg="Marphysa">Marphysa</tp:taxon-name-part></tp:taxon-name></italic> (<tp:taxon-name><tp:taxon-name-part taxon-name-part-type="phylum">Annelida</tp:taxon-name-part></tp:taxon-name>, <tp:taxon-name><tp:taxon-name-part taxon-name-part-type="order">Eunicida</tp:taxon-name-part></tp:taxon-name>, <tp:taxon-name><tp:taxon-name-part taxon-name-part-type="family">Eunicidae</tp:taxon-name-part></tp:taxon-name>) from the east coast of Peninsular Malaysia</article-title><source>Zookeys</source><day>04</day><month>06</month><year>2024</year><volume>1204</volume><fpage>65</fpage><lpage>103</lpage><pub-id pub-id-type="doi">10.3897/zookeys.1204.117261</pub-id></mixed-citation></tp:treatment-meta><tp:nomenclature><label>﻿</label><tp:taxon-name>
              <object-id xmlns:xlink="http://www.w3.org/1999/xlink" content-type="arpha" xlink:type="simple">BF9FE410-DC1E-56E4-9E08-65806C6310C6</object-id>
              <tp:taxon-name-part taxon-name-part-type="genus" reg="Marphysa">Marphysa</tp:taxon-name-part>
              <tp:taxon-name-part taxon-name-part-type="species" reg="kertehensis">kertehensis</tp:taxon-name-part>
              <object-id xmlns:xlink="http://www.w3.org/1999/xlink" content-type="zoobank" xlink:type="simple">https://zoobank.org/73FBB175-0342-4A83-AF27-36A1DCD5EB66</object-id>
            </tp:taxon-name><tp:taxon-status xmlns:xlink="http://www.w3.org/1999/xlink" xlink:type="simple">sp. nov.</tp:taxon-status><xref ref-type="fig" rid="F1">Figs 1</xref><xref ref-type="fig" rid="F2">, 2</xref><xref ref-type="fig" rid="F5">, 5</xref><xref ref-type="fig" rid="F6">, 6</xref><xref ref-type="fig" rid="F7">, 7</xref></tp:nomenclature><tp:treatment-sec sec-type="material" id="SECID0EIRBG"><title>Material examined.</title><p><bold><italic>Holotype</italic>.</bold> UMTAnn 2181, complete (regenerated posterior), antero-ventrally dissected, some parapodia removed and mounted for SEM. <bold><italic>Paratypes</italic>.</bold><named-content xmlns:xlink="http://www.w3.org/1999/xlink" content-type="dwc:institutional_code" xlink:title="Australian Museum, Sydney, Australia" xlink:href="http://grbio.org/institution/australian-museum" xlink:type="simple">AM</named-content> W.54059, complete, some parapodia removed and mounted for SEM; LACM-AHF 13503 to 13505, complete, some parapodia removed; ZRC.ANN.1614 to 1615, incomplete, some parapodia removed; SAM-MB-A096023, incomplete, some parapodia removed. All material was collected from the east coast of Peninsular Malaysia, Terengganu, Kerteh mangrove forest river (<named-content xmlns:xlink="http://www.w3.org/1999/xlink" content-type="dwc:verbatimCoordinates" xlink:type="simple"><named-content content-type="geo-json" specific-use="{&#34;type&#34;:&#34;Point&#34;,&#34;coordinates&#34;:[103.439383,4.535700]}" id="NCID0E6RBG" xlink:type="simple">04°32.142'N, 103°26.363'E</named-content></named-content>), March 2022.</p></tp:treatment-sec><tp:treatment-sec sec-type="diagnosis" id="SECID0EESBG"><title>Diagnosis.</title><p>Prostomium completely bilobed, five prostomial appendages without articulations; eyes absent. Peristomium without peristomial cirri. Maxillary apparatus with four pairs of maxillae, an unpaired one on the left side, MI with falcal arch extended at sub-right angle, basal outer edge arched, basal inner edge lacking curvature. MII with triangular teeth and without attachment lamella. MIII slightly curved, with equal-sized triangular teeth, without attachment lamella. MIV with dark and curved attachment lamella. Branchiae distributed along entire body. Dorsal cirri without articulations; postchaetal lobe well developed in anterior regions. Ventral cirri with swollen, inflated base. Sub-aciculae black, blunt and translucent at distal end, pale brown in posterior-most parapodia. Supra-acicular chaetae include limbate, pectinate thin, narrow and wide isodont with short and slender inner teeth, and pectinate thick, wide isodont with short and slender inner teeth. Subacicular chaetae include only limbate chaetae. Subacicular hook absent. Pygidium with two pairs of anal cirri, without articulation.</p></tp:treatment-sec><tp:treatment-sec sec-type="description" id="SECID0EJSBG"><title>Description</title><p><bold>(based on holotype, with variation in parentheses for paratypes).</bold> Preserved specimens beige (Fig. <xref ref-type="fig" rid="F5">5A</xref>), with 518 (135–578) chaetigers, ~ 413 mm (173–295) total length, 12 mm (6–10.8) in length to chaetiger 10 (<abbrev xmlns:xlink="http://www.w3.org/1999/xlink" xlink:title="Length at chaetiger 10" id="ABBRID0EVSBG" xlink:type="simple">L10</abbrev>), 4.8 mm (3.15–5.1 mm) width at chaetiger 10 (<abbrev xmlns:xlink="http://www.w3.org/1999/xlink" xlink:title="width at chaetiger 10" id="ABBRID0EZSBG" xlink:type="simple">W10</abbrev>), excluding parapodia. Body with dorsum convex and flat ventrum (Fig. <xref ref-type="fig" rid="F5">5A</xref>), without groove; body elongated, rounded in cross-section at anterior and median regions, and dorsoventrally flattened thereafter. Live specimens red (Fig. <xref ref-type="fig" rid="F7">7D</xref>).</p><fig id="F5" position="float" orientation="portrait"><object-id xmlns:xlink="http://www.w3.org/1999/xlink" content-type="doi" xlink:type="simple">10.3897/zookeys.1204.117261.figure5</object-id><object-id xmlns:xlink="http://www.w3.org/1999/xlink" content-type="arpha" xlink:type="simple">F6785979-F2AB-54E1-9281-E1C5F2B303D7</object-id><label>Figure 5.</label><caption><p><italic><tp:taxon-name><tp:taxon-name-part taxon-name-part-type="genus" reg="Marphysa">Marphysa</tp:taxon-name-part><tp:taxon-name-part taxon-name-part-type="species" reg="kertehensis">kertehensis</tp:taxon-name-part></tp:taxon-name></italic> sp. nov. Holotype UMTAnn 2181 (<bold>A–I</bold>). Light microscopy images and digital drawing <bold>A</bold> anterior end, lateral view <bold>B</bold> anterior end, dorsal view <bold>C</bold> maxillae, dorsal view <bold>D</bold> mandibles, dorsal view <bold>E</bold> parapodium, chaetiger 10 <bold>F</bold> parapodium, chaetiger 295 <bold>G</bold> parapodium, chaetiger 462 <bold>H</bold> median region, dorsal view. Arrows indicate black dot at the base of dorsal cirri <bold>I</bold> posterior segments and pygidium, ventral view. Abbreviations; MI–MV: maxillae I–V, Ac: aciculae, Dc: dorsal cirrus, Vc: ventral cirrus, PCl: prechaetal lobe, Cl: chaetal lobe, PtCl: postchaetal lobe, Bf: branchial filament. Scale bars: 2 mm (<bold>A, H, I</bold>); 1 mm (<bold>B–D</bold>); 0.1 mm (<bold>E–G</bold>).</p></caption><graphic xmlns:xlink="http://www.w3.org/1999/xlink" xlink:href="zookeys-1204-065_article-117261__-g005.jpg" position="float" orientation="portrait" xlink:type="simple" id="oo_1062331.jpg"><uri content-type="original_file" xlink:type="simple">https://binary.pensoft.net/fig/1062331</uri></graphic></fig><p>Prostomium bilobed, anteriorly rounded with two dorsoventrally flattened lobes separated by an anterior notch between (Fig. <xref ref-type="fig" rid="F5">5B</xref>). Prostomial appendages in a semicircle, median antennae separated by a gap (Fig. <xref ref-type="fig" rid="F5">5B</xref>). Palps reach to first ring of peristomium; lateral and median antennae to second ring of peristomium. Palpophores and ceratophores are ring-shaped, short, thin; palpostyles and ceratostyles tapering and slender. Prostomial peduncles absent. Peristomium larger and wider than prostomium; first ring 3× longer than second ring, separation between rings distinct on all sides.</p><p>Maxillae dark (Fig. <xref ref-type="fig" rid="F5">5C</xref>), and maxillary formula (<abbrev xmlns:xlink="http://www.w3.org/1999/xlink" xlink:title="maxillary formula, roman numerals refer to number of maxilla" id="ABBRID0EHVBG" xlink:type="simple">MF</abbrev>) as follows: 1+1, 5+5 (4–5), 8 (7–8)+0, 3 (3–4)+9 (8–9), 1+1. Maxillary carrier ~ 2.8× shorter than MI, rectangular anteriorly, triangular posteriorly. MI forceps-like, without attachment lamellae, falcal arch extended at sub-right angle, basal outer edge arched, basal inner edge lacking a curvature. Closing system ~ 4.2× shorter than MI. Ligament between MI and MII dark. MII without attachment lamella, teeth triangular, distributed on &lt; 1/2 of plate length. Ligament between MII and MIII dark. MIII single, longer than left MIV, slightly curved, with equal-sized triangular teeth, without attachment lamella. Left MIV short (&lt; 1/2 the size of right MIV), attachment lamella dark, curved. Right MIV long, with teeth triangular, decreasing in size and teeth curved posteriorly; attachment lamella curved, dark. MV paired, longer than high. Mandible dark, longer than MI; cutting plates whitish (Fig. <xref ref-type="fig" rid="F5">5D</xref>).</p><p>First and second parapodia located ventrolaterally but gradually positioned dorsolaterally on subsequent segments. Chaetal lobes conical and directed to ventral cirri in anterior chaetigers, conical in median and posterior chaetigers (Fig. <xref ref-type="fig" rid="F5">5E–G</xref>). Prechaetal lobe shorter than chaetal lobe throughout body. Postchaetal lobe rounded and longer than chaetal lobe in anterior chaetigers, conical in mid-body onwards and absent in the posterior-most chaetigers. Dorsal cirri digitiform with slender and tapering tips longer than ventral cirri anteriorly, digitiform and slightly longer from mid-body, digitiform and approximately similar length in posterior-most chaetigers (Fig. <xref ref-type="fig" rid="F5">5E–G</xref>). Ventral cirri digitiform in first chaetigers, basally inflated with digitiform tip from chaetiger 15 onwards (Fig. <xref ref-type="fig" rid="F5">5E–G</xref>). Branchiae pectinate, from chaetiger 41 (27–58), branchial filaments 3× longer than dorsal cirri where best developed; number of filaments increasing from five anteriorly to nine in mid-body, decreasing to three in last several chaetigers. Black dot present at the base of dorsal cirri from median chaetigers toward posterior chaetigers (Fig. <xref ref-type="fig" rid="F5">5F–H</xref>).</p><p>Notoaciculae absent, neuroaciculae black, blunt, and translucent at distal end along most of body, pale brown in posterior-most parapodia; three or four per parapodium in anterior, one or two per parapodium in median and posterior chaetigers (Fig. <xref ref-type="fig" rid="F5">5E–G</xref>). Supra-acicular chaetae with limbate capillaries and pectinates, subacicular chaetae with limbate capillaries, compound chaetae absent (Fig. <xref ref-type="fig" rid="F6">6A, B</xref>). Three types of pectinate chaetae were identified (types 1, 2, 4; see Fig. <xref ref-type="fig" rid="F2">2</xref>): type 1: thin, narrow isodont with 28 short and slender inner teeth, outer teeth longer on one side, present only in the anterior body region (Fig. <xref ref-type="fig" rid="F6">6C</xref>); type 2: thin, wide isodont with ~ 30–32 short and slender teeth, present only in median and posterior region (Fig. <xref ref-type="fig" rid="F6">6C, D</xref>); type 4: thick, wide isodont with ~ 23 short and slender inner teeth, present only in posterior region (Fig. <xref ref-type="fig" rid="F6">6E, F</xref>). Anodont pectinate chaetae and subacicular hooks (<italic>n</italic> = 30) completely absent. Pygidium with crenulated margin, with two pairs of pygidial cirri attached (Fig. <xref ref-type="fig" rid="F5">5I</xref>).</p><fig id="F6" position="float" orientation="portrait"><object-id xmlns:xlink="http://www.w3.org/1999/xlink" content-type="doi" xlink:type="simple">10.3897/zookeys.1204.117261.figure6</object-id><object-id xmlns:xlink="http://www.w3.org/1999/xlink" content-type="arpha" xlink:type="simple">2605AC4C-044F-5309-9651-D2C7136F2843</object-id><label>Figure 6.</label><caption><p>Scanning Electron Microscopy (SEM) images of <italic><tp:taxon-name><tp:taxon-name-part taxon-name-part-type="genus" reg="Marphysa">Marphysa</tp:taxon-name-part><tp:taxon-name-part taxon-name-part-type="species" reg="kertehensis">kertehensis</tp:taxon-name-part></tp:taxon-name></italic> sp. nov. Holotype UMTAnn 2181 (<bold>B–E</bold>), paratype <named-content xmlns:xlink="http://www.w3.org/1999/xlink" content-type="dwc:institutional_code" xlink:title="Australian Museum, Sydney, Australia" xlink:href="http://grbio.org/institution/australian-museum" xlink:type="simple">AM</named-content> W.54059 (<bold>A, F</bold>) <bold>A</bold> limbate chaetae, chaetiger 10 <bold>B</bold> parapodia, chaetiger 300 <bold>C–D</bold> pectinate chaetae, chaetiger 300 <bold>E</bold> pectinate chaetae, chaetiger 462 <bold>F</bold> pectinate chaetae, chaetiger 525. Numbers denoted by arrows indicate the type of pectinate chaetae: 1. Thin, narrow isodont; 2. Thin, wide isodont; 4. Thick, wide isodont. Scale bars: 50 µm (<bold>A</bold>); 100 µm (<bold>B</bold>); 20 µm (<bold>C–D</bold>); 10 µm (<bold>E–F</bold>).</p></caption><graphic xmlns:xlink="http://www.w3.org/1999/xlink" xlink:href="zookeys-1204-065_article-117261__-g006.jpg" position="float" orientation="portrait" xlink:type="simple" id="oo_1062332.jpg"><uri content-type="original_file" xlink:type="simple">https://binary.pensoft.net/fig/1062332</uri></graphic></fig><fig id="F7" position="float" orientation="portrait"><object-id xmlns:xlink="http://www.w3.org/1999/xlink" content-type="doi" xlink:type="simple">10.3897/zookeys.1204.117261.figure7</object-id><object-id xmlns:xlink="http://www.w3.org/1999/xlink" content-type="arpha" xlink:type="simple">3AF56EA4-0288-5DF4-B126-1D0D9C55A821</object-id><label>Figure 7.</label><caption><p>Sampling site in Kerteh mangrove forest (river area) <bold>A</bold> habitat of <italic><tp:taxon-name><tp:taxon-name-part taxon-name-part-type="genus" reg="Marphysa">Marphysa</tp:taxon-name-part><tp:taxon-name-part taxon-name-part-type="species" reg="kertehensis">kertehensis</tp:taxon-name-part></tp:taxon-name></italic> sp. nov. <bold>B</bold><italic><tp:taxon-name><tp:taxon-name-part taxon-name-part-type="genus" reg="Marphysa">Marphysa</tp:taxon-name-part><tp:taxon-name-part taxon-name-part-type="species" reg="kertehensis">kertehensis</tp:taxon-name-part></tp:taxon-name></italic> sp. nov. found inside driftwood and <bold>C</bold> in the sediment <bold>D</bold> live and complete <italic><tp:taxon-name><tp:taxon-name-part taxon-name-part-type="genus" reg="Marphysa">M.</tp:taxon-name-part><tp:taxon-name-part taxon-name-part-type="species" reg="kertehensis">kertehensis</tp:taxon-name-part></tp:taxon-name></italic> sp. nov.</p></caption><graphic xmlns:xlink="http://www.w3.org/1999/xlink" xlink:href="zookeys-1204-065_article-117261__-g007.jpg" position="float" orientation="portrait" xlink:type="simple" id="oo_1062333.jpg"><uri content-type="original_file" xlink:type="simple">https://binary.pensoft.net/fig/1062333</uri></graphic></fig></tp:treatment-sec><tp:treatment-sec sec-type="etymology" id="SECID0EK1BG"><title>Etymology.</title><p>The new name denotes the type locality (Kerteh River) where the specimens were collected.</p></tp:treatment-sec><tp:treatment-sec sec-type="type locality" id="SECID0EP1BG"><title>Type locality.</title><p>South China Sea, Malaysia, east coast of Peninsular, Terengganu, Kerteh River (see Fig. <xref ref-type="fig" rid="F1">1</xref>).</p></tp:treatment-sec><tp:treatment-sec sec-type="distribution" id="SECID0EZ1BG"><title>Distribution.</title><p>Known only from the type locality.</p></tp:treatment-sec><tp:treatment-sec sec-type="habitat" id="SECID0E51BG"><title>Habitat.</title><p>Gravelly muddy sand (Table <xref ref-type="table" rid="T4">4</xref>), burrowing inside driftwood, in mangroves, intertidal (Fig. <xref ref-type="fig" rid="F7">7A–C</xref>) with salinity 3.18‰ during spring low tide.</p></tp:treatment-sec><tp:treatment-sec sec-type="remarks" id="SECID0EM2BG"><title>Remarks.</title><p>With the presence of only limbate chaetae in both supra- and subacicular chaetae bundles, <italic><tp:taxon-name><tp:taxon-name-part taxon-name-part-type="genus" reg="Marphysa">Marphysa</tp:taxon-name-part><tp:taxon-name-part taxon-name-part-type="species" reg="kertehensis">kertehensis</tp:taxon-name-part></tp:taxon-name></italic> sp. nov. belongs to <italic><tp:taxon-name><tp:taxon-name-part taxon-name-part-type="genus" reg="Marphysa">Marphysa</tp:taxon-name-part></tp:taxon-name></italic> Group A (Mossambica). Comparing <italic><tp:taxon-name><tp:taxon-name-part taxon-name-part-type="genus" reg="Marphysa">Marphysa</tp:taxon-name-part></tp:taxon-name></italic> Group A from Malaysia’s coastal water bodies, <italic><tp:taxon-name><tp:taxon-name-part taxon-name-part-type="genus" reg="Marphysa">M.</tp:taxon-name-part><tp:taxon-name-part taxon-name-part-type="species" reg="kertehensis">kertehensis</tp:taxon-name-part></tp:taxon-name></italic> sp. nov. is similar to <italic><tp:taxon-name><tp:taxon-name-part taxon-name-part-type="genus" reg="Marphysa">M.</tp:taxon-name-part><tp:taxon-name-part taxon-name-part-type="species" reg="moribidii">moribidii</tp:taxon-name-part></tp:taxon-name></italic> (type locality: Morib, Malaysia) in lacking eyes. Table <xref ref-type="table" rid="T5">5</xref> lists the characteristics of Group A species, such as the presence or absence of peduncle in the prostomial appendages, the number of types of pectinate chaetae, chaetiger from where the branchiae commence and finish, number of branchial filaments and subacicular hooks and all differ from the new species. <italic><tp:taxon-name><tp:taxon-name-part taxon-name-part-type="genus" reg="Marphysa">Marphysa</tp:taxon-name-part><tp:taxon-name-part taxon-name-part-type="species" reg="kertehensis">kertehensis</tp:taxon-name-part></tp:taxon-name></italic> sp. nov. has three types of pectinate chaetae (types 1, 2, 4) but lacks any wide anodont chaetae (types 6, 7, 8), while <italic><tp:taxon-name><tp:taxon-name-part taxon-name-part-type="genus" reg="Marphysa">M.</tp:taxon-name-part><tp:taxon-name-part taxon-name-part-type="species" reg="moribidii">moribidii</tp:taxon-name-part></tp:taxon-name></italic> has four types, including wide anodont (types 1, 4, 5, 8). Although they all have the same type of pectinate branchiae and the chaetiger where the branchiae emerge, <italic><tp:taxon-name><tp:taxon-name-part taxon-name-part-type="genus" reg="Marphysa">M.</tp:taxon-name-part><tp:taxon-name-part taxon-name-part-type="species" reg="moribidii">moribidii</tp:taxon-name-part></tp:taxon-name></italic> (TL: 333 mm) has a wider range variation of chaetiger where the branchiae emerge; they occur from chaetiger 35 (4–63) whereas in <italic><tp:taxon-name><tp:taxon-name-part taxon-name-part-type="genus" reg="Marphysa">M.</tp:taxon-name-part><tp:taxon-name-part taxon-name-part-type="species" reg="kertehensis">kertehensis</tp:taxon-name-part></tp:taxon-name></italic> sp. nov. (TL: 413 (173–295) mm), the branchiae are present from chaetiger 41 (27–58). There are no subacicular hooks present in all specimens of <italic><tp:taxon-name><tp:taxon-name-part taxon-name-part-type="genus" reg="Marphysa">M.</tp:taxon-name-part><tp:taxon-name-part taxon-name-part-type="species" reg="kertehensis">kertehensis</tp:taxon-name-part></tp:taxon-name></italic> sp. nov., but there are a few subacicular hooks present in the paratype of <italic><tp:taxon-name><tp:taxon-name-part taxon-name-part-type="genus" reg="Marphysa">M.</tp:taxon-name-part><tp:taxon-name-part taxon-name-part-type="species" reg="moribidii">moribidii</tp:taxon-name-part></tp:taxon-name></italic><named-content xmlns:xlink="http://www.w3.org/1999/xlink" content-type="dwc:institutional_code" xlink:title="Australian Museum, Sydney, Australia" xlink:href="http://grbio.org/institution/australian-museum" xlink:type="simple">AM</named-content> W.38690. Additionally, <italic><tp:taxon-name><tp:taxon-name-part taxon-name-part-type="genus" reg="Marphysa">M.</tp:taxon-name-part><tp:taxon-name-part taxon-name-part-type="species" reg="kertehensis">kertehensis</tp:taxon-name-part></tp:taxon-name></italic> sp. nov. has a black dot at the base of dorsal cirri in median and posterior chaetigers, possibly a reservoir of blood to irrigate the branchiae, which is absent in <italic><tp:taxon-name><tp:taxon-name-part taxon-name-part-type="genus" reg="Marphysa">M.</tp:taxon-name-part><tp:taxon-name-part taxon-name-part-type="species" reg="moribidii">moribidii</tp:taxon-name-part></tp:taxon-name></italic>. It is worth mentioning that comparisons between the two species were based only on morphological features as there is no sequence data published for <italic><tp:taxon-name><tp:taxon-name-part taxon-name-part-type="genus" reg="Marphysa">M.</tp:taxon-name-part><tp:taxon-name-part taxon-name-part-type="species" reg="moribidii">moribidii</tp:taxon-name-part></tp:taxon-name></italic>. Furthermore, each species lives in a different habitat. <italic><tp:taxon-name><tp:taxon-name-part taxon-name-part-type="genus" reg="Marphysa">Marphysa</tp:taxon-name-part><tp:taxon-name-part taxon-name-part-type="species" reg="kertehensis">kertehensis</tp:taxon-name-part></tp:taxon-name></italic> sp. nov. was found in the driftwood within the mangrove area dominated by <italic><tp:taxon-name><tp:taxon-name-part taxon-name-part-type="genus" reg="Exoecaria">Exoecaria</tp:taxon-name-part><tp:taxon-name-part taxon-name-part-type="species" reg="agallocha">agallocha</tp:taxon-name-part></tp:taxon-name></italic>, meanwhile <italic><tp:taxon-name><tp:taxon-name-part taxon-name-part-type="genus" reg="Marphysa">M.</tp:taxon-name-part><tp:taxon-name-part taxon-name-part-type="species" reg="moribidii">moribidii</tp:taxon-name-part></tp:taxon-name></italic> inhabits mangrove forest with <italic><tp:taxon-name><tp:taxon-name-part taxon-name-part-type="genus" reg="Rhizophora">Rhizophora</tp:taxon-name-part></tp:taxon-name></italic> spp., <italic><tp:taxon-name><tp:taxon-name-part taxon-name-part-type="genus" reg="Avicennia">Avicennia</tp:taxon-name-part><tp:taxon-name-part taxon-name-part-type="species" reg="alba">alba</tp:taxon-name-part></tp:taxon-name></italic> and <italic><tp:taxon-name><tp:taxon-name-part taxon-name-part-type="genus" reg="Sonneratia">Sonneratia</tp:taxon-name-part><tp:taxon-name-part taxon-name-part-type="species" reg="caseolaris">caseolaris</tp:taxon-name-part></tp:taxon-name></italic> (<xref ref-type="bibr" rid="B18">Idris et al. 2014</xref>).</p><table-wrap id="T5" position="float" orientation="portrait"><label>Table 5.</label><caption><p>Morphological features comparison between <italic><tp:taxon-name><tp:taxon-name-part taxon-name-part-type="genus" reg="Marphysa">Marphysa</tp:taxon-name-part></tp:taxon-name></italic> Group A (Mossambica) described in this study and species occurring within Malaysian water bodies. The features for new species are based on holotype, with variation in parentheses for paratypes. Abbreviations: <abbrev xmlns:xlink="http://www.w3.org/1999/xlink" xlink:title="maxillary formula, roman numerals refer to number of maxilla" id="ABBRID0EADAI" xlink:type="simple">MF</abbrev>: maxillary formula, roman numerals refer to number of maxilla; <abbrev xmlns:xlink="http://www.w3.org/1999/xlink" xlink:title="first peristomial ring" id="ABBRID0EEDAI" xlink:type="simple">PR-I</abbrev>: first peristomial ring; <abbrev xmlns:xlink="http://www.w3.org/1999/xlink" xlink:title="second peristomial ring" id="ABBRID0EIDAI" xlink:type="simple">PR-II</abbrev>: second peristomial ring; <abbrev xmlns:xlink="http://www.w3.org/1999/xlink" xlink:title="present/absent" id="ABBRID0EMDAI" xlink:type="simple">p/a</abbrev>: present/absent; <abbrev xmlns:xlink="http://www.w3.org/1999/xlink" xlink:title="no information available" id="ABBRID0EQDAI" xlink:type="simple">NIA</abbrev>: no information available. The major feature’s differences between the species are mark with asterisk (*).</p></caption><table id="TID0E61AI" rules="all"><tbody><tr><th rowspan="1" colspan="1">Morphological feature</th><th rowspan="1" colspan="1"><italic><tp:taxon-name><tp:taxon-name-part taxon-name-part-type="genus" reg="Marphysa">M.</tp:taxon-name-part><tp:taxon-name-part taxon-name-part-type="species" reg="moribidii">moribidii</tp:taxon-name-part></tp:taxon-name></italic> Idris, Hutchings &amp; Arshad, 2014</th><th rowspan="1" colspan="1"><italic><tp:taxon-name><tp:taxon-name-part taxon-name-part-type="genus" reg="Marphysa">M.</tp:taxon-name-part><tp:taxon-name-part taxon-name-part-type="species" reg="kertehensis">kertehensis</tp:taxon-name-part></tp:taxon-name></italic> sp. nov.</th></tr><tr><td rowspan="1" colspan="1">Source of Information</td><td rowspan="1" colspan="1">Paratypes <named-content xmlns:xlink="http://www.w3.org/1999/xlink" content-type="dwc:institutional_code" xlink:title="Australian Museum, Sydney, Australia" xlink:href="http://grbio.org/institution/australian-museum" xlink:type="simple">AM</named-content> W.38690; additional material (<xref ref-type="bibr" rid="B18">Idris et al. 2014</xref>)</td><td rowspan="1" colspan="1">Holotype UMTAnn 2181 (this study)</td></tr><tr><td rowspan="1" colspan="1">Size (mm): <abbrev xmlns:xlink="http://www.w3.org/1999/xlink" xlink:title="Length at chaetiger 10" id="ABBRID0ETFAI" xlink:type="simple">L10</abbrev>, <abbrev xmlns:xlink="http://www.w3.org/1999/xlink" xlink:title="width at chaetiger 10" id="ABBRID0EXFAI" xlink:type="simple">W10</abbrev></td><td rowspan="1" colspan="1">12.2–20, 6.3–8.2</td><td rowspan="1" colspan="1">12 (6–10.8) , 4.8 (3.15–5.1)</td></tr><tr><td rowspan="1" colspan="1">Prostomium: shape</td><td rowspan="1" colspan="1">Bilobed</td><td rowspan="1" colspan="1">Bilobed</td></tr><tr><td rowspan="1" colspan="1">Palps: reaching</td><td rowspan="1" colspan="1">
                      <abbrev xmlns:xlink="http://www.w3.org/1999/xlink" xlink:title="second peristomial ring" id="ABBRID0ESGAI" xlink:type="simple">PR-II</abbrev>
                    </td><td rowspan="1" colspan="1">
                      <abbrev xmlns:xlink="http://www.w3.org/1999/xlink" xlink:title="first peristomial ring" id="ABBRID0E1GAI" xlink:type="simple">PR-I</abbrev>
                    </td></tr><tr><td rowspan="1" colspan="1">Lateral antennae:reaching</td><td rowspan="1" colspan="1"><abbrev xmlns:xlink="http://www.w3.org/1999/xlink" xlink:title="second peristomial ring" id="ABBRID0EGHAI" xlink:type="simple">PR-II</abbrev> or Chaetiger 1</td><td rowspan="1" colspan="1">
                      <abbrev xmlns:xlink="http://www.w3.org/1999/xlink" xlink:title="second peristomial ring" id="ABBRID0EOHAI" xlink:type="simple">PR-II</abbrev>
                    </td></tr><tr><td rowspan="1" colspan="1">Median antennae: reaching</td><td rowspan="1" colspan="1">Chaetiger 1 or 2</td><td rowspan="1" colspan="1">
                      <abbrev xmlns:xlink="http://www.w3.org/1999/xlink" xlink:title="second peristomial ring" id="ABBRID0E4HAI" xlink:type="simple">PR-II</abbrev>
                    </td></tr><tr><td rowspan="1" colspan="1">Peduncle in prostomial appendages*</td><td rowspan="1" colspan="1">Present</td><td rowspan="1" colspan="1">Absent</td></tr><tr><td rowspan="1" colspan="1">Eyes</td><td rowspan="1" colspan="1">Absent</td><td rowspan="1" colspan="1">Absent</td></tr><tr><td rowspan="1" colspan="1"><abbrev xmlns:xlink="http://www.w3.org/1999/xlink" xlink:title="maxillary formula, roman numerals refer to number of maxilla" id="ABBRID0E1IAI" xlink:type="simple">MF</abbrev>: MII, MIII, MIV*</td><td rowspan="1" colspan="1">5–6+4–6, 7-8+0, 6+8–10</td><td rowspan="1" colspan="1">5+5 (4–5), 8 (7–8)+0, 3 (3–4)+9 (8–9)</td></tr><tr><td rowspan="1" colspan="1">Branchiae: shaped</td><td rowspan="1" colspan="1">Pectinate</td><td rowspan="1" colspan="1">Pectinate</td></tr><tr><td rowspan="1" colspan="1">Branchiae: start chaetiger; last chaetiger before pygidium*</td><td rowspan="1" colspan="1">27–39; 15–37</td><td rowspan="1" colspan="1">41 (27–58), until pygidium</td></tr><tr><td rowspan="1" colspan="1">Branchial filaments: numbers</td><td rowspan="1" colspan="1">7–10</td><td rowspan="1" colspan="1">9</td></tr><tr><td rowspan="1" colspan="1">Dorsal cirri: shaped</td><td rowspan="1" colspan="1">Conical</td><td rowspan="1" colspan="1">Digitiform</td></tr><tr><td rowspan="1" colspan="1">Prechaetal lobe: shaped</td><td rowspan="1" colspan="1">Transverse fold</td><td rowspan="1" colspan="1">Transverse fold</td></tr><tr><td rowspan="1" colspan="1">Chaetal lobe: shaped</td><td rowspan="1" colspan="1">Rounded</td><td rowspan="1" colspan="1">Conical and directed to ventral cirri, conical</td></tr><tr><td rowspan="1" colspan="1">Aciculae: shape; colour</td><td rowspan="1" colspan="1">Blunt, dark</td><td rowspan="1" colspan="1">Black, dark and translucent at distal end</td></tr><tr><td rowspan="1" colspan="1">Subacicular limbate chaetae: (<abbrev xmlns:xlink="http://www.w3.org/1999/xlink" xlink:title="present/absent" id="ABBRID0EPLAI" xlink:type="simple">p/a</abbrev>); distribution</td><td rowspan="1" colspan="1">Present; all chaetigers</td><td rowspan="1" colspan="1">Present; all chaetigers</td></tr><tr><td rowspan="1" colspan="1">Pectinate chaetae: number of type*</td><td rowspan="1" colspan="1">4</td><td rowspan="1" colspan="1">3</td></tr><tr><td rowspan="1" colspan="1">Subacicular hook: shape; colour*</td><td rowspan="1" colspan="1">Bidentate, translucent</td><td rowspan="1" colspan="1">No subacicular hook</td></tr><tr><td rowspan="1" colspan="1">Subacicular hook: start chaetiger*</td><td rowspan="1" colspan="1">56–65</td><td rowspan="1" colspan="1">No subacicular hook</td></tr><tr><td rowspan="1" colspan="1">Subacicular hook: distribution*</td><td rowspan="1" colspan="1">Scattered</td><td rowspan="1" colspan="1">No subacicular hook</td></tr></tbody></table></table-wrap></tp:treatment-sec><tp:treatment-sec><!--Section generated to contain objects referenced in tp:taxon-treatment.--><fig id="F1" position="float" orientation="portrait"><object-id xmlns:xlink="http://www.w3.org/1999/xlink" content-type="doi" xlink:type="simple">10.3897/zookeys.1204.117261.figure1</object-id><object-id xmlns:xlink="http://www.w3.org/1999/xlink" content-type="arpha" xlink:type="simple">A8B52994-FC95-5730-A94F-4AEBA9D325D8</object-id><label>Figure 1.</label><caption><p>Map showing sampling sites of four new <italic><tp:taxon-name><tp:taxon-name-part taxon-name-part-type="genus" reg="Marphysa">Marphysa</tp:taxon-name-part></tp:taxon-name></italic> species in Terengganu mangrove forest, east coast of Peninsular Malaysia <bold>A</bold> location of Terengganu on the east of Peninsular Malaysia <bold>B</bold> symbols indicate each sampling site; Setiu Wetlands (red star), Kuala Ibai (red rhombus), Merchang (red triangle), and Kerteh (red oval).</p></caption><graphic xmlns:xlink="http://www.w3.org/1999/xlink" xlink:href="zookeys-1204-065_article-117261__-g001.jpg" position="float" orientation="portrait" xlink:type="simple" id="oo_1062327.jpg"><uri content-type="original_file" xlink:type="simple">https://binary.pensoft.net/fig/1062327</uri></graphic></fig><fig id="F2" position="float" orientation="portrait"><object-id xmlns:xlink="http://www.w3.org/1999/xlink" content-type="doi" xlink:type="simple">10.3897/zookeys.1204.117261.figure2</object-id><object-id xmlns:xlink="http://www.w3.org/1999/xlink" content-type="arpha" xlink:type="simple">D6273421-9007-5AD9-94C1-246B41347EED</object-id><label>Figure 2.</label><caption><p>The schematic drawing of type of pectinate chaetae present in <italic><tp:taxon-name><tp:taxon-name-part taxon-name-part-type="genus" reg="Marphysa">Marphysa</tp:taxon-name-part></tp:taxon-name></italic> from Terengganu <bold>A</bold> thin, narrow isodont with short and slender inner teeth (type 1) <bold>B</bold> thin, wide isodont with short and slender inner teeth (type 2) <bold>C</bold> thin, narrow heterodont with short and slender inner teeth (type 3) <bold>D</bold> thick, wide isodont with short and slender inner teeth (type 4) <bold>E</bold> thick, wide isodont with short and slender inner teeth (type 5) <bold>F</bold> thick, narrow anodont with long and thick inner teeth (type 6) <bold>G</bold> thick, wide anodont with long and slender inner teeth (type 7) <bold>H</bold> thick, wide anodont with long and thick inner teeth (type 8). Scale bars: 18 µm (<bold>A</bold>); 35 µm (<bold>B, G</bold>); 20 µm (<bold>C</bold>); 38 µm (<bold>D</bold>); 32 µm (<bold>E</bold>); 13 µm (<bold>F</bold>); 30 µm (<bold>H</bold>).</p></caption><graphic xmlns:xlink="http://www.w3.org/1999/xlink" xlink:href="zookeys-1204-065_article-117261__-g002.jpg" position="float" orientation="portrait" xlink:type="simple" id="oo_1062328.jpg"><uri content-type="original_file" xlink:type="simple">https://binary.pensoft.net/fig/1062328</uri></graphic></fig><table-wrap id="T4" position="float" orientation="portrait"><label>Table 4.</label><caption><p>Distance of sampling sites from river mouth, type of sediment textures and total organic matter content of sampling sites in Terengganu mangrove forest.</p></caption><table id="TID0EY4AI" rules="all"><tbody><tr><th rowspan="1" colspan="1">Sampling sites</th><th rowspan="1" colspan="1">Distance from river mouth (km)</th><th rowspan="1" colspan="1">Type of sediment texture</th><th rowspan="1" colspan="1">Organic matter content (%)</th></tr><tr><td rowspan="1" colspan="1">Setiu Wetlands</td><td rowspan="1" colspan="1">0.9</td><td rowspan="1" colspan="1">Slightly gravelly sand</td><td rowspan="1" colspan="1">1.02 ± 0.17</td></tr><tr><td rowspan="1" colspan="1">Merchang mangrove estuary</td><td rowspan="1" colspan="1">0.85</td><td rowspan="1" colspan="1">Gravelly sand</td><td rowspan="1" colspan="1">5.11 ± 0.91</td></tr><tr><td rowspan="1" colspan="1">Kuala Ibai mangrove estuary</td><td rowspan="1" colspan="1">0.83</td><td rowspan="1" colspan="1">Slightly gravelly sand</td><td rowspan="1" colspan="1">1.66 ± 0.89</td></tr><tr><td rowspan="1" colspan="1">Kuala Ibai lagoon</td><td rowspan="1" colspan="1">0.53</td><td rowspan="1" colspan="1">Slightly gravelly sand</td><td rowspan="1" colspan="1">1.97 ± 0.29</td></tr><tr><td rowspan="1" colspan="1">Kerteh mangrove river</td><td rowspan="1" colspan="1">3.12</td><td rowspan="1" colspan="1">Gravelly muddy sand</td><td rowspan="1" colspan="1">0.29 ± 0.05</td></tr></tbody></table></table-wrap></tp:treatment-sec><ref-list><ref id="B18"><mixed-citation xmlns:xlink="http://www.w3.org/1999/xlink" xlink:type="simple"><person-group><name name-style="western"><surname>Idris</surname><given-names>I</given-names></name><name name-style="western"><surname>Hutchings</surname><given-names>P</given-names></name><name name-style="western"><surname>Arshad</surname><given-names>A</given-names></name></person-group> (<year>2014</year>) <article-title>Description of a new species of <italic><tp:taxon-name><tp:taxon-name-part taxon-name-part-type="genus">Marphysa</tp:taxon-name-part></tp:taxon-name></italic> Quatrefages, 1865 (<tp:taxon-name><tp:taxon-name-part taxon-name-part-type="class">Polychaeta</tp:taxon-name-part></tp:taxon-name>: <tp:taxon-name><tp:taxon-name-part taxon-name-part-type="family">Eunicidae</tp:taxon-name-part></tp:taxon-name>) from the west coast of Peninsular Malaysia and comparisons with species from <italic><tp:taxon-name><tp:taxon-name-part taxon-name-part-type="genus">Marphysa</tp:taxon-name-part></tp:taxon-name></italic> Group A from the Indo-West Pacific and Indian Ocean.</article-title><source>Memoirs of the Museum of Victoria</source><volume>71</volume>: <fpage>109</fpage>–<lpage>121</lpage>. <ext-link xlink:href="10.24199/j.mmv.2014.71.11" ext-link-type="doi" xlink:type="simple">https://doi.org/10.24199/j.mmv.2014.71.11</ext-link></mixed-citation></ref></ref-list></tp:taxon-treatment>
