# Supplementary material for: ﻿Four new species of Marphysa (Annelida, Eunicida, Eunicidae) from the east coast of Peninsular Malaysia
Source: Zookeys. 2024 Jun 4;1204:65–103. doi: 10.3897/zookeys.1204.117261 (PMC11167278; doi:10.3897/zookeys.1204.117261)
Supplement: XML Treatment for Marphysa merchangensis [file zookeys.1204.117261-treatment3.xml]

<!DOCTYPE tp:taxon-treatment
  PUBLIC "-//TaxonX//DTD Taxonomic Treatment Publishing DTD v0 20100105//EN" "tax-treatment-NSO.dtd">
<tp:taxon-treatment xmlns:tp="http://www.plazi.org/taxpub"><tp:treatment-meta><kwd-group><label>Taxon classification</label><kwd>
                <named-content content-type="kingdom">Animalia</named-content>
              </kwd><kwd>
                <named-content content-type="order">Eunicida</named-content>
              </kwd><kwd>
                <named-content content-type="family">Eunicidae</named-content>
              </kwd></kwd-group><mixed-citation publication-type="journal"><person-group><name><surname>Che Engku Abdullah</surname><given-names>Che Engku Siti Mariam</given-names></name><name><surname>Idris</surname><given-names>Izwandy</given-names></name><name><surname>Fahmi</surname><given-names>Afiq Durrani Mohd</given-names></name><name><surname>Flaxman</surname><given-names>Beth</given-names></name><name><surname>Hutchings</surname><given-names>Pat</given-names></name></person-group><article-title>﻿Four new species of <italic><tp:taxon-name><tp:taxon-name-part taxon-name-part-type="genus" reg="Marphysa">Marphysa</tp:taxon-name-part></tp:taxon-name></italic> (<tp:taxon-name><tp:taxon-name-part taxon-name-part-type="phylum">Annelida</tp:taxon-name-part></tp:taxon-name>, <tp:taxon-name><tp:taxon-name-part taxon-name-part-type="order">Eunicida</tp:taxon-name-part></tp:taxon-name>, <tp:taxon-name><tp:taxon-name-part taxon-name-part-type="family">Eunicidae</tp:taxon-name-part></tp:taxon-name>) from the east coast of Peninsular Malaysia</article-title><source>Zookeys</source><day>04</day><month>06</month><year>2024</year><volume>1204</volume><fpage>65</fpage><lpage>103</lpage><pub-id pub-id-type="doi">10.3897/zookeys.1204.117261</pub-id></mixed-citation></tp:treatment-meta><tp:nomenclature><label>﻿</label><tp:taxon-name>
              <object-id xmlns:xlink="http://www.w3.org/1999/xlink" content-type="arpha" xlink:type="simple">37BB3E05-77F6-50AD-9CA2-0FA6E8FDE9F4</object-id>
              <tp:taxon-name-part taxon-name-part-type="genus" reg="Marphysa">Marphysa</tp:taxon-name-part>
              <tp:taxon-name-part taxon-name-part-type="species" reg="merchangensis">merchangensis</tp:taxon-name-part>
              <object-id xmlns:xlink="http://www.w3.org/1999/xlink" content-type="zoobank" xlink:type="simple">https://zoobank.org/AD77E9BF-8D3D-458F-8AEA-BAC2E7AAFCB7</object-id>
            </tp:taxon-name><tp:taxon-status xmlns:xlink="http://www.w3.org/1999/xlink" xlink:type="simple">sp. nov.</tp:taxon-status><xref ref-type="fig" rid="F1">Figs 1</xref><xref ref-type="fig" rid="F2">, 2</xref><xref ref-type="fig" rid="F8">, 8</xref><xref ref-type="fig" rid="F9">, 9</xref><xref ref-type="fig" rid="F10">, 10</xref></tp:nomenclature><tp:treatment-sec sec-type="material" id="SECID0E5OAI"><title>Material examined.</title><p><bold><italic>Holotype</italic>.</bold> UMTAnn 2149, complete, antero-ventrally dissected, some parapodia mounted for SEM. <bold><italic>Paratypes</italic>.</bold><named-content xmlns:xlink="http://www.w3.org/1999/xlink" content-type="dwc:institutional_code" xlink:title="Australian Museum, Sydney, Australia" xlink:href="http://grbio.org/institution/australian-museum" xlink:type="simple">AM</named-content> W.54044, complete, some parapodia mounted for SEM. LACM-AHF 13494 to 13496, complete, some parapodia removed; ZRC.ANN.1604 to 1606, complete, some parapodia removed; SAM-MB-A096021, complete, some parapodia removed. All material was collected from the east coast of Peninsular Malaysia, Terengganu, Merchang mangrove estuary (<named-content xmlns:xlink="http://www.w3.org/1999/xlink" content-type="dwc:verbatimCoordinates" xlink:type="simple"><named-content content-type="geo-json" specific-use="{&#34;type&#34;:&#34;Point&#34;,&#34;coordinates&#34;:[103.299900,5.023217]}" id="NCID0EVPAI" xlink:type="simple">05°01.393'N, 103°17.994'E</named-content></named-content>), October 2021.</p></tp:treatment-sec><tp:treatment-sec sec-type="diagnosis" id="SECID0E1PAI"><title>Diagnosis.</title><p>Prostomium completely bilobed, five prostomial appendages without articulations; eyes present. Peristomium without peristomial cirri. Maxillary apparatus with four pairs of maxillae, an unpaired on the left side, MI with falcal arch extended at sub-right angle, basal outer edge arched, basal inner edge lacking curvature. MII with triangular teeth and without attachment lamella. MIII slightly curved, with equal-sized triangular teeth, without attachment lamella. MIV with rectangular and curved attachment lamella. Branchiae distributed along entire body. Dorsal cirri without articulations; postchaetal lobe well developed in anterior regions. Ventral cirri with swollen, inflated base. Sub-aciculae black, blunt, and translucent at distal end, pale brown in posterior-most parapodia. Supra-acicular chaetae include limbate, pectinate thin, narrow isodont with short and slender inner teeth, pectinate thick, wide isodont with short or long and slender inner teeth, and pectinate thick, narrow and wide anodont with long and thick inner teeth. Subacicular chaetae include only compound spinigers. Subacicular hook unidentate throughout chaetigers. Pygidium with two pairs of anal cirri, without articulation.</p></tp:treatment-sec><tp:treatment-sec sec-type="description" id="SECID0E6PAI"><title>Description</title><p><bold>(based on holotype, with variation in parentheses for paratypes).</bold> Preserved specimen beige (Fig. <xref ref-type="fig" rid="F8">8A</xref>), 257 (165–294) chaetigers, 94 mm (37–144 mm) long, <abbrev xmlns:xlink="http://www.w3.org/1999/xlink" xlink:title="Length at chaetiger 10" id="ABBRID0ELQAI" xlink:type="simple">L10</abbrev> - 5.25 mm (3.45–5.85 mm), <abbrev xmlns:xlink="http://www.w3.org/1999/xlink" xlink:title="width at chaetiger 10" id="ABBRID0EPQAI" xlink:type="simple">W10</abbrev> - 2.85 mm (1.95–3.15 mm), excluding parapodia. Anterior region of body with dorsum convex and flat ventrum, without groove (Fig. <xref ref-type="fig" rid="F8">8A</xref>); body depressed from chaetiger 25, elongated and tapering at distal end. Live specimens pink with red branchiae (Fig. <xref ref-type="fig" rid="F10">10D</xref>).</p><fig id="F8" position="float" orientation="portrait"><object-id xmlns:xlink="http://www.w3.org/1999/xlink" content-type="doi" xlink:type="simple">10.3897/zookeys.1204.117261.figure8</object-id><object-id xmlns:xlink="http://www.w3.org/1999/xlink" content-type="arpha" xlink:type="simple">5E81F118-174B-5A85-8156-3EAF79CBC5C0</object-id><label>Figure 8.</label><caption><p><italic><tp:taxon-name><tp:taxon-name-part taxon-name-part-type="genus" reg="Marphysa">Marphysa</tp:taxon-name-part><tp:taxon-name-part taxon-name-part-type="species" reg="merchangensis">merchangensis</tp:taxon-name-part></tp:taxon-name></italic> sp. nov. Holotype UMTAnn 2149 (<bold>B–H</bold>), paratype UMTAnn 2148 (<bold>A</bold>). Light microscopy images and digital drawing <bold>A</bold> anterior end, lateral view <bold>B</bold> anterior end, dorsal view. Arrows indicate eyes <bold>C</bold> maxillae, dorsal view <bold>D</bold> mandibles, dorsal view <bold>E</bold> parapodium, chaetiger 10 <bold>F</bold> parapodium, chaetiger 134 <bold>G</bold> parapodium, chaetiger 250 <bold>H</bold> posterior segments and pygidium, ventral view. Arrows show the short pair of pygidial cirri. Abbreviations; MI–MV: maxillae I–V, Ac: aciculae, Dc: dorsal cirrus, Vc: ventral cirrus, PCl: prechaetal lobe, Cl: chaetal lobe, PtCl: postchaetal lobe, Sah: subacicular hook, Bf: branchial filament. Scale bars: 1 mm (<bold>A–D, H</bold>); 0.1 mm (<bold>E–G</bold>).</p></caption><graphic xmlns:xlink="http://www.w3.org/1999/xlink" xlink:href="zookeys-1204-065_article-117261__-g008.jpg" position="float" orientation="portrait" xlink:type="simple" id="oo_1062334.jpg"><uri content-type="original_file" xlink:type="simple">https://binary.pensoft.net/fig/1062334</uri></graphic></fig><p>Prostomium bilobed, anteriorly rounded with two dorsoventrally flattened lobes with an anterior notch between them (Fig. <xref ref-type="fig" rid="F8">8A, B</xref>). Prostomial appendages in a semicircle, median antenna isolated by a gap (Fig. <xref ref-type="fig" rid="F8">8B</xref>). Palps reach middle of second peristomial ring; lateral antennae reaching chaetiger 2; median antenna reaching chaetiger 3. Palpophores and ceratophores ring-shaped, short, and thick; palpostyles and ceratostyles tapering, and slender. Prostomial appendage peduncles absent. A pair of faded brown eyes present at posterior base of prostomium, between palps and lateral antennae (Fig. <xref ref-type="fig" rid="F8">8B</xref>). Peristomium larger and wider than prostomium; first ring is 2.5× longer than second ring, separation between rings distinct on all sides.</p><p>Maxillae pale brown (Fig. <xref ref-type="fig" rid="F8">8C</xref>), and maxillary formula as follows: <abbrev xmlns:xlink="http://www.w3.org/1999/xlink" xlink:title="maxillary formula, roman numerals refer to number of maxilla" id="ABBRID0E6SAI" xlink:type="simple">MF</abbrev> = 1+1, 5 (4–5)+5 (5–6), 7 (6–7)+0, 4 (4–5)+8 (5–8), 1+1. Maxillary carrier ~ 2.5× shorter than MI, rectangular anteriorly, triangular posteriorly. MI forceps-like, without attachment lamellae, falcal arch extended at sub-right angle, basal outer edge arched, basal inner edge lacking a curvature. Closing system ~ 3× shorter than MI. Ligament between MI and MII pale brown. MII without attachment lamella, teeth triangular, distributed on &lt; 1/2 length of the plate. Ligament between MII and MIII pale brown. MIII single, longer than left MIV slightly curved, with equal-sized triangular teeth, without attachment lamella. Left MIV short (&lt; 1/2 the size of right MIV) with rectangular attachment lamellae. Right MIV long with curved attachment lamellae, teeth triangular, decreasing in size and teeth curved posteriorly. MV paired. Mandible pale brown, with concentric stripes, longer than MI; cutting plates whitish (Fig. <xref ref-type="fig" rid="F8">8D</xref>).</p><p>First few parapodia located ventrolaterally but gradually becoming dorsolateral in subsequent segments. Chaetal lobes rounded in anterior and posterior chaetigers, conical in median chaetigers (Fig. <xref ref-type="fig" rid="F8">8E–G</xref>). Prechaetal lobe shorter than chaetal lobe throughout body. Postchaetal lobe digitiform in first three chaetigers then rounded thereafter; longer than chaetal lobe in median chaetigers onwards, become shorter and absent in the posterior-most chaetigers. Dorsal cirri digitiform and slender, longer than ventral cirri anteriorly, slightly longer or similar from mid-body towards posterior-most chaetigers (Fig. <xref ref-type="fig" rid="F8">8E–G</xref>). Ventral cirri thumb-shaped with rounded wide tips in first few chaetigers, basally inflated with digitiform tip from chaetiger 15, and gradually becoming conical posteriorly (Fig. <xref ref-type="fig" rid="F8">8E–G</xref>). Branchiae pectinate, from chaetiger 24 (16–27) and continuing to last ~ 10 chaetigers, branchial filaments 4× longer than dorsal cirri where best developed; number of filaments increasing from three anteriorly to six in mid-body, decreasing to one in last several chaetigers.</p><p>Notoaciculae absent, neuroaciculae black, blunt, and translucent at distal end along most of body, pale brown in posterior-most parapodia; ~ 2 or 3 per parapodium in anterior, one per parapodium in median and posterior chaetigers (Fig. <xref ref-type="fig" rid="F8">8E–G</xref>). Supra-acicular chaetae with limbate capillaries and pectinates. Five types of pectinate chaetae present (types 1, 4, 5, 6, 8) (see Fig. <xref ref-type="fig" rid="F2">2</xref>): type 1: thin, narrow isodont with 7–12 short and slender inner teeth, outer teeth longer, but with varying lengths, present in anterior and median body region (Fig. <xref ref-type="fig" rid="F9">9A, B</xref>); type 4: thick, wide isodont with 12–15 short and slender inner teeth, present only in median and posterior region (Fig. <xref ref-type="fig" rid="F9">9C</xref>); type 5: thick, wide isodont, with 15–18 long and slender inner teeth, only present in posterior region (Fig. <xref ref-type="fig" rid="F9">9D</xref>); type 6: thick, narrow anodont with 11 or 12 long thick teeth, only present in posterior region (Fig. <xref ref-type="fig" rid="F9">9E</xref>); type 8: thick, wide anodont, with five inner long and thick teeth, only present in the posterior region (Fig. <xref ref-type="fig" rid="F9">9F</xref>). Subacicular chaetae with compound spinigers (Fig. <xref ref-type="fig" rid="F9">9G</xref>). Subacicular hooks pale brown, translucent at distal end, emerge from chaetiger 37 (26–42) and then present on all chaetigers, one per parapodium; subacicular hooks unidentate throughout chaetigers (Fig. <xref ref-type="fig" rid="F9">9H</xref>). Pygidium with crenulated margin, with two pairs of tapering pygidial cirri attached to ventral side of pygidium, dorsal pair ~ 4× longer than ventral (Fig. <xref ref-type="fig" rid="F8">8H</xref>).</p><fig id="F9" position="float" orientation="portrait"><object-id xmlns:xlink="http://www.w3.org/1999/xlink" content-type="doi" xlink:type="simple">10.3897/zookeys.1204.117261.figure9</object-id><object-id xmlns:xlink="http://www.w3.org/1999/xlink" content-type="arpha" xlink:type="simple">BA060619-54BA-5ED8-9AF9-B1D2BB0C9F0B</object-id><label>Figure 9.</label><caption><p>SEM images of <italic><tp:taxon-name><tp:taxon-name-part taxon-name-part-type="genus" reg="Marphysa">Marphysa</tp:taxon-name-part><tp:taxon-name-part taxon-name-part-type="species" reg="merchangensis">merchangensis</tp:taxon-name-part></tp:taxon-name></italic> sp. nov. Holotype UMTAnn 2149 (<bold>A, B, E, H</bold>), paratype <named-content xmlns:xlink="http://www.w3.org/1999/xlink" content-type="dwc:institutional_code" xlink:title="Australian Museum, Sydney, Australia" xlink:href="http://grbio.org/institution/australian-museum" xlink:type="simple">AM</named-content> W.54044 (<bold>C, D, F, G</bold>) <bold>A, B</bold> pectinate chaetae, chaetiger 10 <bold>C</bold> pectinate chaetae, chaetiger 164 <bold>D</bold> pectinate chaetae, chaetiger 245 <bold>E</bold> pectinate chaetae, chaetiger 250 <bold>F</bold> pectinate chaetae, chaetiger 265 <bold>G</bold> spiniger chaetae, chaetiger 10 <bold>H</bold> subacicular hook, chaetiger 128. Numbers denoted by arrows indicate the type of pectinate chaetae; 1. Thin, narrow isodont; 4, 5. Thick, wide isodont; 6. Thick, narrow anodont; 8. Thick, wide anodont. Scale bars: 5 µm (<bold>A–C, E</bold>); 10 µm (<bold>D, F, H</bold>); 50 µm (<bold>G</bold>).</p></caption><graphic xmlns:xlink="http://www.w3.org/1999/xlink" xlink:href="zookeys-1204-065_article-117261__-g009.jpg" position="float" orientation="portrait" xlink:type="simple" id="oo_1062335.jpg"><uri content-type="original_file" xlink:type="simple">https://binary.pensoft.net/fig/1062335</uri></graphic></fig></tp:treatment-sec><tp:treatment-sec sec-type="etymology" id="SECID0EUWAI"><title>Etymology.</title><p>The name denotes the type locality (Merchang estuary) where the specimens were collected.</p></tp:treatment-sec><tp:treatment-sec sec-type="type locality" id="SECID0EZWAI"><title>Type locality.</title><p>South China Sea, Malaysia, east coast of Peninsular, Terengganu, Merchang mangrove estuary (see Fig. <xref ref-type="fig" rid="F1">1</xref>).</p></tp:treatment-sec><tp:treatment-sec sec-type="distribution" id="SECID0EDXAI"><title>Distribution.</title><p>Known only from the type locality and Setiu Wetlands, Terengganu, Malaysia.</p></tp:treatment-sec><tp:treatment-sec sec-type="habitat" id="SECID0EIXAI"><title>Habitat.</title><p>Gravelly and slightly gravelly sand (Table <xref ref-type="table" rid="T4">4</xref>), burrowing in decayed roots of the mangrove <italic><tp:taxon-name><tp:taxon-name-part taxon-name-part-type="genus" reg="Exoecaria">E.</tp:taxon-name-part><tp:taxon-name-part taxon-name-part-type="species" reg="agallocha">agallocha</tp:taxon-name-part></tp:taxon-name></italic> (Malay: Bebuta) (Fig. <xref ref-type="fig" rid="F10">10A–C</xref>), burrowing in the sediments within an area populated with <italic><tp:taxon-name><tp:taxon-name-part taxon-name-part-type="genus" reg="Talipariti">Talipariti</tp:taxon-name-part><tp:taxon-name-part taxon-name-part-type="species" reg="tiliaceum">tiliaceum</tp:taxon-name-part></tp:taxon-name></italic> (Fig. <xref ref-type="fig" rid="F13">13C</xref>) with salinity 26‰ during spring low tide.</p><fig id="F10" position="float" orientation="portrait"><object-id xmlns:xlink="http://www.w3.org/1999/xlink" content-type="doi" xlink:type="simple">10.3897/zookeys.1204.117261.figure10</object-id><object-id xmlns:xlink="http://www.w3.org/1999/xlink" content-type="arpha" xlink:type="simple">A5026C06-9BC9-543F-9E76-2B0330B1408C</object-id><label>Figure 10.</label><caption><p>Sampling site in Merchang mangrove estuary <bold>A</bold> habitat of <italic><tp:taxon-name><tp:taxon-name-part taxon-name-part-type="genus" reg="Marphysa">M.</tp:taxon-name-part><tp:taxon-name-part taxon-name-part-type="species" reg="merchangensis">merchangensis</tp:taxon-name-part></tp:taxon-name></italic> sp. nov. <bold>B–C</bold> worm found in decayed root of <italic><tp:taxon-name><tp:taxon-name-part taxon-name-part-type="genus" reg="Exoecaria">Exoecaria</tp:taxon-name-part><tp:taxon-name-part taxon-name-part-type="species" reg="agallocha">agallocha</tp:taxon-name-part></tp:taxon-name></italic> (Malay: Bebuta) <bold>D</bold> live worms.</p></caption><graphic xmlns:xlink="http://www.w3.org/1999/xlink" xlink:href="zookeys-1204-065_article-117261__-g010.jpg" position="float" orientation="portrait" xlink:type="simple" id="oo_1062336.jpg"><uri content-type="original_file" xlink:type="simple">https://binary.pensoft.net/fig/1062336</uri></graphic></fig></tp:treatment-sec><tp:treatment-sec sec-type="remarks" id="SECID0EZZAI"><title>Remarks.</title><p>With the presence of only compound spinigers along the whole body and branchiae along most of the body, <italic><tp:taxon-name><tp:taxon-name-part taxon-name-part-type="genus" reg="Marphysa">Marphysa</tp:taxon-name-part><tp:taxon-name-part taxon-name-part-type="species" reg="merchangensis">merchangensis</tp:taxon-name-part></tp:taxon-name></italic> sp. nov. belongs to the <italic><tp:taxon-name><tp:taxon-name-part taxon-name-part-type="genus" reg="Marphysa">Marphysa</tp:taxon-name-part></tp:taxon-name></italic> Group B (Sanguinea). Other <italic><tp:taxon-name><tp:taxon-name-part taxon-name-part-type="genus" reg="Marphysa">Marphysa</tp:taxon-name-part></tp:taxon-name></italic> species from Sanguinea-group occurring in the same water body (South China Sea) as <italic><tp:taxon-name><tp:taxon-name-part taxon-name-part-type="genus" reg="Marphysa">M.</tp:taxon-name-part><tp:taxon-name-part taxon-name-part-type="species" reg="merchangensis">merchangensis</tp:taxon-name-part></tp:taxon-name></italic> sp. nov. are <italic><tp:taxon-name><tp:taxon-name-part taxon-name-part-type="genus" reg="Marphysa">M.</tp:taxon-name-part><tp:taxon-name-part taxon-name-part-type="species" reg="setiuense">setiuense</tp:taxon-name-part></tp:taxon-name></italic> sp. nov., <italic><tp:taxon-name><tp:taxon-name-part taxon-name-part-type="genus" reg="Marphysa">M.</tp:taxon-name-part><tp:taxon-name-part taxon-name-part-type="species" reg="hongkongensa">hongkongensa</tp:taxon-name-part></tp:taxon-name></italic> Wang, Zhang &amp; Qiu, 2018 (type locality: Hong Kong), <italic><tp:taxon-name><tp:taxon-name-part taxon-name-part-type="genus" reg="Marphysa">M.</tp:taxon-name-part><tp:taxon-name-part taxon-name-part-type="species" reg="iloiloensis">iloiloensis</tp:taxon-name-part></tp:taxon-name></italic> Glasby, Mandario, Burghardt, Kupriyanova, Gunton &amp; Hutchings, 2019 (type locality: Philippines), <italic><tp:taxon-name><tp:taxon-name-part taxon-name-part-type="genus" reg="Marphysa">M.</tp:taxon-name-part><tp:taxon-name-part taxon-name-part-type="species" reg="multipectinata">multipectinata</tp:taxon-name-part></tp:taxon-name></italic> Liu, Hutchings &amp; Sun, 2017 (type locality: Shimen, Taiwan of China), <italic><tp:taxon-name><tp:taxon-name-part taxon-name-part-type="genus" reg="Marphysa">M.</tp:taxon-name-part><tp:taxon-name-part taxon-name-part-type="species" reg="orientalis">orientalis</tp:taxon-name-part></tp:taxon-name></italic> Treadwell, 1936 (type locality: Xiamen, China), <italic><tp:taxon-name><tp:taxon-name-part taxon-name-part-type="genus" reg="Marphysa">M.</tp:taxon-name-part><tp:taxon-name-part taxon-name-part-type="species" reg="tribranchiata">tribranchiata</tp:taxon-name-part></tp:taxon-name></italic> Liu, Hutchings &amp; Sun, 2017 (type locality: Wanli, Taiwan of China), and <italic><tp:taxon-name><tp:taxon-name-part taxon-name-part-type="genus" reg="Marphysa">M.</tp:taxon-name-part><tp:taxon-name-part taxon-name-part-type="species" reg="tripectinata">tripectinata</tp:taxon-name-part></tp:taxon-name></italic> Liu, Hutchings &amp; Sun, 2017 (type locality: Beihai, China).</p><p><italic><tp:taxon-name><tp:taxon-name-part taxon-name-part-type="genus" reg="Marphysa">Marphysa</tp:taxon-name-part><tp:taxon-name-part taxon-name-part-type="species" reg="merchangensis">merchangensis</tp:taxon-name-part></tp:taxon-name></italic> sp. nov. is similar to <italic><tp:taxon-name><tp:taxon-name-part taxon-name-part-type="genus" reg="Marphysa">M.</tp:taxon-name-part><tp:taxon-name-part taxon-name-part-type="species" reg="setiuense">setiuense</tp:taxon-name-part></tp:taxon-name></italic> sp. nov. in having a pair of eyes and the absence of peduncle on the prostomial appendages. However, they can be differentiated by the number of types of pectinate chaetae, maxillary formula, chaetiger on which the branchiae and subacicular hooks occur, shape of dorsal cirri, chaetal lobes and subacicular hooks. Number of types of pectinate chaetae in <italic><tp:taxon-name><tp:taxon-name-part taxon-name-part-type="genus" reg="Marphysa">M.</tp:taxon-name-part><tp:taxon-name-part taxon-name-part-type="species" reg="merchangensis">merchangensis</tp:taxon-name-part></tp:taxon-name></italic> sp. nov. is five (types 1, 4, 5, 6, 8), whereas in <italic><tp:taxon-name><tp:taxon-name-part taxon-name-part-type="genus" reg="Marphysa">M.</tp:taxon-name-part><tp:taxon-name-part taxon-name-part-type="species" reg="setiuense">setiuense</tp:taxon-name-part></tp:taxon-name></italic> sp. nov. there are four (types 1, 2, 7, 8), and they lack the thick, wide isodont pectinate chaetae (types 4, 5). <italic><tp:taxon-name><tp:taxon-name-part taxon-name-part-type="genus" reg="Marphysa">Marphysa</tp:taxon-name-part><tp:taxon-name-part taxon-name-part-type="species" reg="merchangensis">merchangensis</tp:taxon-name-part></tp:taxon-name></italic> sp. nov. (<abbrev xmlns:xlink="http://www.w3.org/1999/xlink" xlink:title="Length at chaetiger 10" id="ABBRID0EJ6AI" xlink:type="simple">L10</abbrev>: 5.25 (3.45–5.85) mm) has more denticles on MIII 7 (6–7)+0 compared to <italic><tp:taxon-name><tp:taxon-name-part taxon-name-part-type="genus" reg="Marphysa">M.</tp:taxon-name-part><tp:taxon-name-part taxon-name-part-type="species" reg="setiuense">setiuense</tp:taxon-name-part></tp:taxon-name></italic> sp. nov. (<abbrev xmlns:xlink="http://www.w3.org/1999/xlink" xlink:title="Length at chaetiger 10" id="ABBRID0EY6AI" xlink:type="simple">L10</abbrev>: 2.7 (2.85–4.8) mm) which has MIII: 5 (4–6)+0. Branchiae and subacicular hook of <italic><tp:taxon-name><tp:taxon-name-part taxon-name-part-type="genus" reg="Marphysa">M.</tp:taxon-name-part><tp:taxon-name-part taxon-name-part-type="species" reg="merchangensis">merchangensis</tp:taxon-name-part></tp:taxon-name></italic> sp. nov. occur later (chaetiger 24 (16–27) and 37 (26–42)), respectively) compared to <italic><tp:taxon-name><tp:taxon-name-part taxon-name-part-type="genus" reg="Marphysa">M.</tp:taxon-name-part><tp:taxon-name-part taxon-name-part-type="species" reg="setiuense">setiuense</tp:taxon-name-part></tp:taxon-name></italic> sp. nov., where they occur from chaetiger 20 (15–25) and 25 (21–38), respectively. <italic><tp:taxon-name><tp:taxon-name-part taxon-name-part-type="genus" reg="Marphysa">Marphysa</tp:taxon-name-part><tp:taxon-name-part taxon-name-part-type="species" reg="merchangensis">merchangensis</tp:taxon-name-part></tp:taxon-name></italic> sp. nov. has digitiform dorsal cirri along the whole body, while <italic><tp:taxon-name><tp:taxon-name-part taxon-name-part-type="genus" reg="Marphysa">M.</tp:taxon-name-part><tp:taxon-name-part taxon-name-part-type="species" reg="setiuense">setiuense</tp:taxon-name-part></tp:taxon-name></italic> sp. nov. has both thumb-shaped and digitiform dorsal cirri. <italic><tp:taxon-name><tp:taxon-name-part taxon-name-part-type="genus" reg="Marphysa">Marphysa</tp:taxon-name-part><tp:taxon-name-part taxon-name-part-type="species" reg="merchangensis">merchangensis</tp:taxon-name-part></tp:taxon-name></italic> sp. nov. has rounded shaped chaetal lobe in the anterior and posterior, and conical in the median region, whereas <italic><tp:taxon-name><tp:taxon-name-part taxon-name-part-type="genus" reg="Marphysa">M.</tp:taxon-name-part><tp:taxon-name-part taxon-name-part-type="species" reg="setiuense">setiuense</tp:taxon-name-part></tp:taxon-name></italic> sp. nov. has rounded chaetal lobes on all parapodia. Finally, <italic><tp:taxon-name><tp:taxon-name-part taxon-name-part-type="genus" reg="Marphysa">M.</tp:taxon-name-part><tp:taxon-name-part taxon-name-part-type="species" reg="merchangensis">merchangensis</tp:taxon-name-part></tp:taxon-name></italic> sp. nov. has unidentate subacicular hook, whereas <italic><tp:taxon-name><tp:taxon-name-part taxon-name-part-type="genus" reg="Marphysa">M.</tp:taxon-name-part><tp:taxon-name-part taxon-name-part-type="species" reg="setiuense">setiuense</tp:taxon-name-part></tp:taxon-name></italic> sp. nov. has unidentate and a few bidentate subacicular hooks present in posterior chaetigers.</p><p><italic><tp:taxon-name><tp:taxon-name-part taxon-name-part-type="genus" reg="Marphysa">Marphysa</tp:taxon-name-part><tp:taxon-name-part taxon-name-part-type="species" reg="merchangensis">merchangensis</tp:taxon-name-part></tp:taxon-name></italic> sp. nov. and <italic><tp:taxon-name><tp:taxon-name-part taxon-name-part-type="genus" reg="Marphysa">M.</tp:taxon-name-part><tp:taxon-name-part taxon-name-part-type="species" reg="hongkongensa">hongkongensa</tp:taxon-name-part></tp:taxon-name></italic> can be differentiated by the presence or absence of eyes, number of types of pectinate chaetae, maximum number of branchial filaments, and the shape of subacicular hooks. <italic><tp:taxon-name><tp:taxon-name-part taxon-name-part-type="genus" reg="Marphysa">Marphysa</tp:taxon-name-part><tp:taxon-name-part taxon-name-part-type="species" reg="merchangensis">merchangensis</tp:taxon-name-part></tp:taxon-name></italic> sp. nov. has a pair of eyes but they are absent in <italic><tp:taxon-name><tp:taxon-name-part taxon-name-part-type="genus" reg="Marphysa">M.</tp:taxon-name-part><tp:taxon-name-part taxon-name-part-type="species" reg="hongkongensa">hongkongensa</tp:taxon-name-part></tp:taxon-name></italic>. <italic><tp:taxon-name><tp:taxon-name-part taxon-name-part-type="genus" reg="Marphysa">Marphysa</tp:taxon-name-part><tp:taxon-name-part taxon-name-part-type="species" reg="merchangensis">merchangensis</tp:taxon-name-part></tp:taxon-name></italic> sp. nov. has five types of pectinate chaetae (types 1, 4, 5, 6, 8) compared to four types present in <italic><tp:taxon-name><tp:taxon-name-part taxon-name-part-type="genus" reg="Marphysa">M.</tp:taxon-name-part><tp:taxon-name-part taxon-name-part-type="species" reg="hongkongensa">hongkongensa</tp:taxon-name-part></tp:taxon-name></italic> (types 1, 2, 7, 8). <italic><tp:taxon-name><tp:taxon-name-part taxon-name-part-type="genus" reg="Marphysa">Marphysa</tp:taxon-name-part><tp:taxon-name-part taxon-name-part-type="species" reg="hongkongensa">hongkongensa</tp:taxon-name-part></tp:taxon-name></italic> lacks thick, wide isodont and thick, narrow anodont pectinate chaetae (types 4, 5, 6) which are present in the new species. The maximum number of branchial filaments in <italic><tp:taxon-name><tp:taxon-name-part taxon-name-part-type="genus" reg="Marphysa">M.</tp:taxon-name-part><tp:taxon-name-part taxon-name-part-type="species" reg="merchangensis">merchangensis</tp:taxon-name-part></tp:taxon-name></italic> sp. nov. (<abbrev xmlns:xlink="http://www.w3.org/1999/xlink" xlink:title="Length at chaetiger 10" id="ABBRID0EOFBI" xlink:type="simple">L10</abbrev>: 5.25 (3.45–5.85) mm) is six and they begin from chaetiger 24 (16–27) whereas <italic><tp:taxon-name><tp:taxon-name-part taxon-name-part-type="genus" reg="Marphysa">M.</tp:taxon-name-part><tp:taxon-name-part taxon-name-part-type="species" reg="hongkongensa">hongkongensa</tp:taxon-name-part></tp:taxon-name></italic> (<abbrev xmlns:xlink="http://www.w3.org/1999/xlink" xlink:title="Length at chaetiger 10" id="ABBRID0E4FBI" xlink:type="simple">L10</abbrev>: 3.3–7 mm) has a maximum of ten branchial filaments, beginning from chaetiger 15–35. Finally, <italic><tp:taxon-name><tp:taxon-name-part taxon-name-part-type="genus" reg="Marphysa">M.</tp:taxon-name-part><tp:taxon-name-part taxon-name-part-type="species" reg="merchangensis">merchangensis</tp:taxon-name-part></tp:taxon-name></italic> sp. nov. only has unidentate subacicular hooks while both unidentate and bidentate subacicular hooks are present in <italic><tp:taxon-name><tp:taxon-name-part taxon-name-part-type="genus" reg="Marphysa">M.</tp:taxon-name-part><tp:taxon-name-part taxon-name-part-type="species" reg="hongkongensa">hongkongensa</tp:taxon-name-part></tp:taxon-name></italic>.</p><p><italic><tp:taxon-name><tp:taxon-name-part taxon-name-part-type="genus" reg="Marphysa">Marphysa</tp:taxon-name-part><tp:taxon-name-part taxon-name-part-type="species" reg="merchangensis">merchangensis</tp:taxon-name-part></tp:taxon-name></italic> sp. nov. is similar to <italic><tp:taxon-name><tp:taxon-name-part taxon-name-part-type="genus" reg="Marphysa">M.</tp:taxon-name-part><tp:taxon-name-part taxon-name-part-type="species" reg="iloiloensis">iloiloensis</tp:taxon-name-part></tp:taxon-name></italic> and <italic><tp:taxon-name><tp:taxon-name-part taxon-name-part-type="genus" reg="Marphysa">M.</tp:taxon-name-part><tp:taxon-name-part taxon-name-part-type="species" reg="multipectinata">multipectinata</tp:taxon-name-part></tp:taxon-name></italic> in having a pair of eyes. However, they can be distinguished by the number of types of pectinate chaetae present, the chaetiger on which branchiae and subacicular hooks occur, number of branchial filaments, shape of subacicular hooks and the maxillae formula. <italic><tp:taxon-name><tp:taxon-name-part taxon-name-part-type="genus" reg="Marphysa">Marphysa</tp:taxon-name-part><tp:taxon-name-part taxon-name-part-type="species" reg="merchangensis">merchangensis</tp:taxon-name-part></tp:taxon-name></italic> sp. nov. has five types of pectinate chaetae (types 1, 4, 5, 6, 8) whereas <italic><tp:taxon-name><tp:taxon-name-part taxon-name-part-type="genus" reg="Marphysa">M.</tp:taxon-name-part><tp:taxon-name-part taxon-name-part-type="species" reg="iloiloensis">iloiloensis</tp:taxon-name-part></tp:taxon-name></italic> and <italic><tp:taxon-name><tp:taxon-name-part taxon-name-part-type="genus" reg="Marphysa">M.</tp:taxon-name-part><tp:taxon-name-part taxon-name-part-type="species" reg="multipectinata">multipectinata</tp:taxon-name-part></tp:taxon-name></italic> have three (types 1, 4, 6) and four (types 1, 4, 7, 8) respectively. <italic><tp:taxon-name><tp:taxon-name-part taxon-name-part-type="genus" reg="Marphysa">Marphysa</tp:taxon-name-part><tp:taxon-name-part taxon-name-part-type="species" reg="merchangensis">merchangensis</tp:taxon-name-part></tp:taxon-name></italic> sp. nov. and <italic><tp:taxon-name><tp:taxon-name-part taxon-name-part-type="genus" reg="Marphysa">M.</tp:taxon-name-part><tp:taxon-name-part taxon-name-part-type="species" reg="iloiloensis">iloiloensis</tp:taxon-name-part></tp:taxon-name></italic> have the same type of pectinate branchiae (beginning on the same chaetiger with different range of variation) (chaetiger 24 (16–27) for the new species, and chaetiger 19 (16–20) for <italic><tp:taxon-name><tp:taxon-name-part taxon-name-part-type="genus" reg="Marphysa">M.</tp:taxon-name-part><tp:taxon-name-part taxon-name-part-type="species" reg="iloiloensis">iloiloensis</tp:taxon-name-part></tp:taxon-name></italic>). The maximum number of branchial filaments in <italic><tp:taxon-name><tp:taxon-name-part taxon-name-part-type="genus" reg="Marphysa">M.</tp:taxon-name-part><tp:taxon-name-part taxon-name-part-type="species" reg="merchangensis">merchangensis</tp:taxon-name-part></tp:taxon-name></italic> sp. nov. (TL: 94 (37–144) mm) is six, while <italic><tp:taxon-name><tp:taxon-name-part taxon-name-part-type="genus" reg="Marphysa">M.</tp:taxon-name-part><tp:taxon-name-part taxon-name-part-type="species" reg="iloiloensis">iloiloensis</tp:taxon-name-part></tp:taxon-name></italic> (TL: 99 (95–165+) mm) has a maximum of seven branchial filaments. <italic><tp:taxon-name><tp:taxon-name-part taxon-name-part-type="genus" reg="Marphysa">Marphysa</tp:taxon-name-part><tp:taxon-name-part taxon-name-part-type="species" reg="multipectinata">multipectinata</tp:taxon-name-part></tp:taxon-name></italic> (<abbrev xmlns:xlink="http://www.w3.org/1999/xlink" xlink:title="Length at chaetiger 10" id="ABBRID0E4KBI" xlink:type="simple">L10</abbrev>: 13.9 mm) has palmate branchiae with maximum of five branchial filaments from chaetiger 32. Finally, all these species have different formulae for MII, MIII and MIV (see Table <xref ref-type="table" rid="T6">6</xref>).</p><table-wrap id="T6" position="float" orientation="portrait"><label>Table 6.</label><caption><p>Morphological features comparison between <italic><tp:taxon-name><tp:taxon-name-part taxon-name-part-type="genus" reg="Marphysa">Marphysa</tp:taxon-name-part></tp:taxon-name></italic> Group B (Sanguinea) described in this study and species occurring within Malaysian water bodies (South China Sea). The features for new species are based on the holotype, with variation in parentheses for paratypes. Abbreviations: <abbrev xmlns:xlink="http://www.w3.org/1999/xlink" xlink:title="maxillary formula, roman numerals refer to number of maxilla" id="ABBRID0EVLBI" xlink:type="simple">MF</abbrev>: maxillary formula, roman numerals refer to number of maxilla; <abbrev xmlns:xlink="http://www.w3.org/1999/xlink" xlink:title="first peristomial ring" id="ABBRID0EZLBI" xlink:type="simple">PR-I</abbrev>: first peristomial ring; <abbrev xmlns:xlink="http://www.w3.org/1999/xlink" xlink:title="second peristomial ring" id="ABBRID0E4LBI" xlink:type="simple">PR-II</abbrev>: second peristomial ring; <abbrev xmlns:xlink="http://www.w3.org/1999/xlink" xlink:title="present/absent" id="ABBRID0EBMBI" xlink:type="simple">p/a</abbrev>: present/absent; <abbrev xmlns:xlink="http://www.w3.org/1999/xlink" xlink:title="no information available" id="ABBRID0EFMBI" xlink:type="simple">NIA</abbrev>: no information available. The major differences between the species are marked with asterisk (*).</p></caption><table id="TID0EFKBI" rules="all"><tbody><tr><th rowspan="1" colspan="1">Morphological feature</th><th rowspan="1" colspan="1"><italic><tp:taxon-name><tp:taxon-name-part taxon-name-part-type="genus" reg="Marphysa">M.</tp:taxon-name-part><tp:taxon-name-part taxon-name-part-type="species" reg="hongkongensa">hongkongensa</tp:taxon-name-part></tp:taxon-name></italic> Wang, Zhang &amp; Qiu, 2018</th><th rowspan="1" colspan="1"><italic><tp:taxon-name><tp:taxon-name-part taxon-name-part-type="genus" reg="Marphysa">M.</tp:taxon-name-part><tp:taxon-name-part taxon-name-part-type="species" reg="iloiloensis">iloiloensis</tp:taxon-name-part></tp:taxon-name></italic> Glasby, Mandario, Burghardt, Kupriyanova, Gunton &amp; Hutchings, 2019</th><th rowspan="1" colspan="1"><italic><tp:taxon-name><tp:taxon-name-part taxon-name-part-type="genus" reg="Marphysa">M.</tp:taxon-name-part><tp:taxon-name-part taxon-name-part-type="species" reg="multipectinata">multipectinata</tp:taxon-name-part></tp:taxon-name></italic> Liu, Hutchings &amp; Sun, 2017</th><th rowspan="1" colspan="1"><italic><tp:taxon-name><tp:taxon-name-part taxon-name-part-type="genus" reg="Marphysa">M.</tp:taxon-name-part><tp:taxon-name-part taxon-name-part-type="species" reg="orientalis">orientalis</tp:taxon-name-part></tp:taxon-name></italic>, Treadwell, 1936</th><th rowspan="1" colspan="1"><italic><tp:taxon-name><tp:taxon-name-part taxon-name-part-type="genus" reg="Marphysa">M.</tp:taxon-name-part><tp:taxon-name-part taxon-name-part-type="species" reg="tribranchiata">tribranchiata</tp:taxon-name-part></tp:taxon-name></italic> Liu, Hutchings &amp; Sun, 2017</th><th rowspan="1" colspan="1"><italic><tp:taxon-name><tp:taxon-name-part taxon-name-part-type="genus" reg="Marphysa">M.</tp:taxon-name-part><tp:taxon-name-part taxon-name-part-type="species" reg="tripectinata">tripectinata</tp:taxon-name-part></tp:taxon-name></italic> Liu, Hutchings &amp; Sun, 2017</th><th rowspan="1" colspan="1"><italic><tp:taxon-name><tp:taxon-name-part taxon-name-part-type="genus" reg="Marphysa">M.</tp:taxon-name-part><tp:taxon-name-part taxon-name-part-type="species" reg="merchangensis">merchangensis</tp:taxon-name-part></tp:taxon-name></italic> sp. nov.</th><th rowspan="1" colspan="1"><italic><tp:taxon-name><tp:taxon-name-part taxon-name-part-type="genus" reg="Marphysa">M.</tp:taxon-name-part><tp:taxon-name-part taxon-name-part-type="species" reg="setiuense">setiuense</tp:taxon-name-part></tp:taxon-name></italic> sp. nov.</th></tr><tr><td rowspan="1" colspan="1">Source of Information</td><td rowspan="1" colspan="1">Holotype: SWIMS-ANN-18-012; Paratypes: SWIMS-ANN-18-013- (<xref ref-type="bibr" rid="B43">Wang et al. 2018</xref>)</td><td rowspan="1" colspan="1">Holotype: NTM W29624; Paratypes: NTM W29619 – NTM29623 (<xref ref-type="bibr" rid="B14">Glasby et al. 2019</xref>)</td><td rowspan="1" colspan="1">Holotype: ASIZW0000345-1 (<xref ref-type="bibr" rid="B25">Liu et al. 2017</xref>)</td><td rowspan="1" colspan="1">Type: USNM. No. 20114 (<xref ref-type="bibr" rid="B41">Treadwell 1936</xref>)</td><td rowspan="1" colspan="1">Holotype: ASIZW0000348-2 (<xref ref-type="bibr" rid="B25">Liu et al. 2017</xref>)</td><td rowspan="1" colspan="1">Holotype: <named-content xmlns:xlink="http://www.w3.org/1999/xlink" content-type="dwc:institutional_code" xlink:title="Australian Museum, Sydney, Australia" xlink:href="http://grbio.org/institution/australian-museum" xlink:type="simple">AM</named-content> W.49069 (<xref ref-type="bibr" rid="B25">Liu et al. 2017</xref>)</td><td rowspan="1" colspan="1">Holotype: UMTAnn 2149 (this study)</td><td rowspan="1" colspan="1">Holotype: UMTAnn 2177 (this study)</td></tr><tr><td rowspan="1" colspan="1">Size (mm): <abbrev xmlns:xlink="http://www.w3.org/1999/xlink" xlink:title="Length at chaetiger 10" id="ABBRID0ENSBI" xlink:type="simple">L10</abbrev>, <abbrev xmlns:xlink="http://www.w3.org/1999/xlink" xlink:title="width at chaetiger 10" id="ABBRID0ERSBI" xlink:type="simple">W10</abbrev></td><td rowspan="1" colspan="1">3.3–7.0, 2.2–5.3</td><td rowspan="1" colspan="1"><abbrev xmlns:xlink="http://www.w3.org/1999/xlink" xlink:title="no information available" id="ABBRID0E2SBI" xlink:type="simple">NIA</abbrev>, 2.6</td><td rowspan="1" colspan="1">13.9, 5.7</td><td rowspan="1" colspan="1">
                      <abbrev xmlns:xlink="http://www.w3.org/1999/xlink" xlink:title="no information available" id="ABBRID0EGTBI" xlink:type="simple">NIA</abbrev>
                    </td><td rowspan="1" colspan="1">8.7, 3.9</td><td rowspan="1" colspan="1">12.7, 5.95</td><td rowspan="1" colspan="1">5.25 (3.45–5.85), 2.85 (1.95–3.15)</td><td rowspan="1" colspan="1">2.7 (2.85–4.8), 1.8 (1.65–2.55)</td></tr><tr><td rowspan="1" colspan="1">Prostomium: shape</td><td rowspan="1" colspan="1">Bilobed</td><td rowspan="1" colspan="1">Bilobed</td><td rowspan="1" colspan="1">Bilobed</td><td rowspan="1" colspan="1">Bilobed</td><td rowspan="1" colspan="1">Bilobed</td><td rowspan="1" colspan="1">Bilobed</td><td rowspan="1" colspan="1">Bilobed</td><td rowspan="1" colspan="1">Bilobed</td></tr><tr><td rowspan="1" colspan="1">Palps: reaching</td><td rowspan="1" colspan="1">Chaetiger 1</td><td rowspan="1" colspan="1">Chaetiger 1</td><td rowspan="1" colspan="1">
                      <abbrev xmlns:xlink="http://www.w3.org/1999/xlink" xlink:title="first peristomial ring" id="ABBRID0EAVBI" xlink:type="simple">PR-I</abbrev>
                    </td><td rowspan="1" colspan="1">
                      <abbrev xmlns:xlink="http://www.w3.org/1999/xlink" xlink:title="no information available" id="ABBRID0EIVBI" xlink:type="simple">NIA</abbrev>
                    </td><td rowspan="1" colspan="1">Chaetiger 1</td><td rowspan="1" colspan="1">
                      <abbrev xmlns:xlink="http://www.w3.org/1999/xlink" xlink:title="first peristomial ring" id="ABBRID0ETVBI" xlink:type="simple">PR-I</abbrev>
                    </td><td rowspan="1" colspan="1">
                      <abbrev xmlns:xlink="http://www.w3.org/1999/xlink" xlink:title="second peristomial ring" id="ABBRID0E2VBI" xlink:type="simple">PR-II</abbrev>
                    </td><td rowspan="1" colspan="1">Chaetiger 3</td></tr><tr><td rowspan="1" colspan="1">Lateral antennae:reaching</td><td rowspan="1" colspan="1">Chaetiger 1</td><td rowspan="1" colspan="1">Chaetiger 1 or 2</td><td rowspan="1" colspan="1">
                      <abbrev xmlns:xlink="http://www.w3.org/1999/xlink" xlink:title="first peristomial ring" id="ABBRID0EQWBI" xlink:type="simple">PR-I</abbrev>
                    </td><td rowspan="1" colspan="1">
                      <abbrev xmlns:xlink="http://www.w3.org/1999/xlink" xlink:title="no information available" id="ABBRID0EYWBI" xlink:type="simple">NIA</abbrev>
                    </td><td rowspan="1" colspan="1">Chaetiger 2</td><td rowspan="1" colspan="1">
                      <abbrev xmlns:xlink="http://www.w3.org/1999/xlink" xlink:title="second peristomial ring" id="ABBRID0EDXBI" xlink:type="simple">PR-II</abbrev>
                    </td><td rowspan="1" colspan="1">Chaetiger 2</td><td rowspan="1" colspan="1">Chaetiger 4</td></tr><tr><td rowspan="1" colspan="1">Median antennae: reaching</td><td rowspan="1" colspan="1">Chaetiger 1 or 2</td><td rowspan="1" colspan="1">Chaetiger 1 or 2</td><td rowspan="1" colspan="1">
                      <abbrev xmlns:xlink="http://www.w3.org/1999/xlink" xlink:title="second peristomial ring" id="ABBRID0E2XBI" xlink:type="simple">PR-II</abbrev>
                    </td><td rowspan="1" colspan="1">
                      <abbrev xmlns:xlink="http://www.w3.org/1999/xlink" xlink:title="no information available" id="ABBRID0EDYBI" xlink:type="simple">NIA</abbrev>
                    </td><td rowspan="1" colspan="1">Chaetiger 3</td><td rowspan="1" colspan="1">Chaetiger 1</td><td rowspan="1" colspan="1">Chaetiger 3</td><td rowspan="1" colspan="1">Chaetiger 5</td></tr><tr><td rowspan="1" colspan="1">Peduncle in prostomial appendages</td><td rowspan="1" colspan="1">Absent</td><td rowspan="1" colspan="1">Absent</td><td rowspan="1" colspan="1">Absent</td><td rowspan="1" colspan="1">Absent</td><td rowspan="1" colspan="1">Absent</td><td rowspan="1" colspan="1">Absent</td><td rowspan="1" colspan="1">Absent</td><td rowspan="1" colspan="1">Absent</td></tr><tr><td rowspan="1" colspan="1">Eyes*</td><td rowspan="1" colspan="1">Absent</td><td rowspan="1" colspan="1">Present</td><td rowspan="1" colspan="1">Present</td><td rowspan="1" colspan="1">Absent</td><td rowspan="1" colspan="1">Absent</td><td rowspan="1" colspan="1">Absent</td><td rowspan="1" colspan="1">Present</td><td rowspan="1" colspan="1">Present</td></tr><tr><td rowspan="1" colspan="1"><abbrev xmlns:xlink="http://www.w3.org/1999/xlink" xlink:title="maxillary formula, roman numerals refer to number of maxilla" id="ABBRID0EQ1BI" xlink:type="simple">MF</abbrev>: MII, MIII, MIV*</td><td rowspan="1" colspan="1">5-6+5–6, 7+0, 4+8</td><td rowspan="1" colspan="1">4+5, 4–5+0, 3–4+5–6</td><td rowspan="1" colspan="1">3+3, 4+0, 4+5</td><td rowspan="1" colspan="1">3+3, 4+0, 4+3</td><td rowspan="1" colspan="1">4+4, 5+0, 4+8</td><td rowspan="1" colspan="1">5+5, 5+0, 4+8</td><td rowspan="1" colspan="1">5 (4–5)+5 (5–6), 7 (6–7)+0, 4 (4–5)+8 (5–8)</td><td rowspan="1" colspan="1">5 (4–5)+5 (4–6), 5 (4–6)+0, 3 (3–4)+6 (7–8)</td></tr><tr><td rowspan="1" colspan="1">Branchiae: shape</td><td rowspan="1" colspan="1">Pectinate</td><td rowspan="1" colspan="1">Pectinate</td><td rowspan="1" colspan="1">Palmate</td><td rowspan="1" colspan="1">
                      <abbrev xmlns:xlink="http://www.w3.org/1999/xlink" xlink:title="no information available" id="ABBRID0E42BI" xlink:type="simple">NIA</abbrev>
                    </td><td rowspan="1" colspan="1">Pectinate</td><td rowspan="1" colspan="1">Pectinate</td><td rowspan="1" colspan="1">Pectinate</td><td rowspan="1" colspan="1">Pectinate</td></tr><tr><td rowspan="1" colspan="1">Branchiae: start chaetiger; last chaetiger before pygidium</td><td rowspan="1" colspan="1">15–35; until pygidium</td><td rowspan="1" colspan="1">16–20; until pygidium</td><td rowspan="1" colspan="1">32; end at chaetiger 281</td><td rowspan="1" colspan="1">45; end ~30 last chaetiger</td><td rowspan="1" colspan="1">26; end at chaetiger 181</td><td rowspan="1" colspan="1">15; end at chaetiger 399</td><td rowspan="1" colspan="1">24 (16–27); end ~10 last chaetiger</td><td rowspan="1" colspan="1">20 (15–25); until pygidium</td></tr><tr><td rowspan="1" colspan="1">Branchial filaments: numbers</td><td rowspan="1" colspan="1">5–10</td><td rowspan="1" colspan="1">6–7</td><td rowspan="1" colspan="1">5</td><td rowspan="1" colspan="1">3</td><td rowspan="1" colspan="1">3</td><td rowspan="1" colspan="1">8</td><td rowspan="1" colspan="1">6</td><td rowspan="1" colspan="1">5</td></tr><tr><td rowspan="1" colspan="1">Dorsal cirri: shaped</td><td rowspan="1" colspan="1">Conical</td><td rowspan="1" colspan="1">Conical</td><td rowspan="1" colspan="1">
                      <abbrev xmlns:xlink="http://www.w3.org/1999/xlink" xlink:title="no information available" id="ABBRID0ET5BI" xlink:type="simple">NIA</abbrev>
                    </td><td rowspan="1" colspan="1">Conical</td><td rowspan="1" colspan="1">
                      <abbrev xmlns:xlink="http://www.w3.org/1999/xlink" xlink:title="no information available" id="ABBRID0E55BI" xlink:type="simple">NIA</abbrev>
                    </td><td rowspan="1" colspan="1">
                      <abbrev xmlns:xlink="http://www.w3.org/1999/xlink" xlink:title="no information available" id="ABBRID0EG6BI" xlink:type="simple">NIA</abbrev>
                    </td><td rowspan="1" colspan="1">Digitiform</td><td rowspan="1" colspan="1">Thumb-shape, digitiform</td></tr><tr><td rowspan="1" colspan="1">Prechaetal lobe: shaped</td><td rowspan="1" colspan="1">Transverse fold</td><td rowspan="1" colspan="1">Transverse fold</td><td rowspan="1" colspan="1">
                      <abbrev xmlns:xlink="http://www.w3.org/1999/xlink" xlink:title="no information available" id="ABBRID0E56BI" xlink:type="simple">NIA</abbrev>
                    </td><td rowspan="1" colspan="1">
                      <abbrev xmlns:xlink="http://www.w3.org/1999/xlink" xlink:title="no information available" id="ABBRID0EGACI" xlink:type="simple">NIA</abbrev>
                    </td><td rowspan="1" colspan="1">
                      <abbrev xmlns:xlink="http://www.w3.org/1999/xlink" xlink:title="no information available" id="ABBRID0EOACI" xlink:type="simple">NIA</abbrev>
                    </td><td rowspan="1" colspan="1">
                      <abbrev xmlns:xlink="http://www.w3.org/1999/xlink" xlink:title="no information available" id="ABBRID0EWACI" xlink:type="simple">NIA</abbrev>
                    </td><td rowspan="1" colspan="1">Transverse fold</td><td rowspan="1" colspan="1">Transverse fold</td></tr><tr><td rowspan="1" colspan="1">Chaetal lobe: shaped</td><td rowspan="1" colspan="1">Rounded</td><td rowspan="1" colspan="1">Rounded</td><td rowspan="1" colspan="1">
                      <abbrev xmlns:xlink="http://www.w3.org/1999/xlink" xlink:title="no information available" id="ABBRID0EOBCI" xlink:type="simple">NIA</abbrev>
                    </td><td rowspan="1" colspan="1">Rounded</td><td rowspan="1" colspan="1">
                      <abbrev xmlns:xlink="http://www.w3.org/1999/xlink" xlink:title="no information available" id="ABBRID0EZBCI" xlink:type="simple">NIA</abbrev>
                    </td><td rowspan="1" colspan="1">
                      <abbrev xmlns:xlink="http://www.w3.org/1999/xlink" xlink:title="no information available" id="ABBRID0EBCCI" xlink:type="simple">NIA</abbrev>
                    </td><td rowspan="1" colspan="1">Rounded and conical</td><td rowspan="1" colspan="1">Rounded</td></tr><tr><td rowspan="1" colspan="1">Aciculae: shape; colour</td><td rowspan="1" colspan="1"><abbrev xmlns:xlink="http://www.w3.org/1999/xlink" xlink:title="no information available" id="ABBRID0ETCCI" xlink:type="simple">NIA</abbrev>; black with paler tips</td><td rowspan="1" colspan="1">Blunt; black with paler tips</td><td rowspan="1" colspan="1"><abbrev xmlns:xlink="http://www.w3.org/1999/xlink" xlink:title="no information available" id="ABBRID0E5CCI" xlink:type="simple">NIA</abbrev>; brown</td><td rowspan="1" colspan="1">Blunt; black</td><td rowspan="1" colspan="1"><abbrev xmlns:xlink="http://www.w3.org/1999/xlink" xlink:title="no information available" id="ABBRID0EJDCI" xlink:type="simple">NIA</abbrev>; brown</td><td rowspan="1" colspan="1"><abbrev xmlns:xlink="http://www.w3.org/1999/xlink" xlink:title="no information available" id="ABBRID0ERDCI" xlink:type="simple">NIA</abbrev>; black</td><td rowspan="1" colspan="1">Blunt; black and translucent at distal end</td><td rowspan="1" colspan="1">Blunt; black and translucent at distal end</td></tr><tr><td rowspan="1" colspan="1">Subacicular limbate chaetae: (<abbrev xmlns:xlink="http://www.w3.org/1999/xlink" xlink:title="present/absent" id="ABBRID0EAECI" xlink:type="simple">p/a</abbrev>); distribution</td><td rowspan="1" colspan="1">Absent; all chaetigers</td><td rowspan="1" colspan="1">Absent; all chaetigers</td><td rowspan="1" colspan="1">Absent; all chaetigers</td><td rowspan="1" colspan="1">Absent; all chaetigers</td><td rowspan="1" colspan="1">Absent; all chaetigers</td><td rowspan="1" colspan="1">Absent; all chaetigers</td><td rowspan="1" colspan="1">Absent; all chaetigers</td><td rowspan="1" colspan="1">Absent; all chaetigers</td></tr><tr><td rowspan="1" colspan="1">Pectinate chaetae: number of type*</td><td rowspan="1" colspan="1">4</td><td rowspan="1" colspan="1">3</td><td rowspan="1" colspan="1">4</td><td rowspan="1" colspan="1">
                      <abbrev xmlns:xlink="http://www.w3.org/1999/xlink" xlink:title="no information available" id="ABBRID0ENFCI" xlink:type="simple">NIA</abbrev>
                    </td><td rowspan="1" colspan="1">3</td><td rowspan="1" colspan="1">3</td><td rowspan="1" colspan="1">5</td><td rowspan="1" colspan="1">4</td></tr><tr><td rowspan="1" colspan="1">Subacicular hook: shape; colour*</td><td rowspan="1" colspan="1">Unidentate and bidentate; amber</td><td rowspan="1" colspan="1">Unidentate; amber to black</td><td rowspan="1" colspan="1">Unidentate and bidentate; yellow</td><td rowspan="1" colspan="1">Unidentate; <abbrev xmlns:xlink="http://www.w3.org/1999/xlink" xlink:title="no information available" id="ABBRID0EOGCI" xlink:type="simple">NIA</abbrev></td><td rowspan="1" colspan="1">Unidentate and bidentate; brown</td><td rowspan="1" colspan="1">Unidentate</td><td rowspan="1" colspan="1">Unidentate; light brown and translucent at distal end</td><td rowspan="1" colspan="1">Unidentate and bidentate; light brown and translucent at distal end</td></tr><tr><td rowspan="1" colspan="1">Subacicular hook: start chaetiger*</td><td rowspan="1" colspan="1">26–58</td><td rowspan="1" colspan="1">30–38</td><td rowspan="1" colspan="1">20</td><td rowspan="1" colspan="1">Present in posterior region (No information on start chaetiger)</td><td rowspan="1" colspan="1">20</td><td rowspan="1" colspan="1">170</td><td rowspan="1" colspan="1">37 (26–42)</td><td rowspan="1" colspan="1">25 (21–38)</td></tr><tr><td rowspan="1" colspan="1">Subacicular hook: distribution</td><td rowspan="1" colspan="1">Continuous</td><td rowspan="1" colspan="1">Continuous</td><td rowspan="1" colspan="1">Continuous</td><td rowspan="1" colspan="1">
                      <abbrev xmlns:xlink="http://www.w3.org/1999/xlink" xlink:title="no information available" id="ABBRID0EKICI" xlink:type="simple">NIA</abbrev>
                    </td><td rowspan="1" colspan="1">Continuous</td><td rowspan="1" colspan="1">Continuous</td><td rowspan="1" colspan="1">Continuous</td><td rowspan="1" colspan="1">Continuous</td></tr></tbody></table></table-wrap><p>The other species from the Sanguinea complex, <italic><tp:taxon-name><tp:taxon-name-part taxon-name-part-type="genus" reg="Marphysa">M.</tp:taxon-name-part><tp:taxon-name-part taxon-name-part-type="species" reg="tribranchiata">tribranchiata</tp:taxon-name-part></tp:taxon-name></italic> and <italic><tp:taxon-name><tp:taxon-name-part taxon-name-part-type="genus" reg="Marphysa">M.</tp:taxon-name-part><tp:taxon-name-part taxon-name-part-type="species" reg="tripectinata">tripectinata</tp:taxon-name-part></tp:taxon-name></italic> differ from <italic><tp:taxon-name><tp:taxon-name-part taxon-name-part-type="genus" reg="Marphysa">M.</tp:taxon-name-part><tp:taxon-name-part taxon-name-part-type="species" reg="merchangensis">merchangensis</tp:taxon-name-part></tp:taxon-name></italic> sp. nov. by the absence of eyes. Both <italic><tp:taxon-name><tp:taxon-name-part taxon-name-part-type="genus" reg="Marphysa">M.</tp:taxon-name-part><tp:taxon-name-part taxon-name-part-type="species" reg="tribranchiata">tribranchiata</tp:taxon-name-part></tp:taxon-name></italic> and <italic><tp:taxon-name><tp:taxon-name-part taxon-name-part-type="genus" reg="Marphysa">M.</tp:taxon-name-part><tp:taxon-name-part taxon-name-part-type="species" reg="tripectinata">tripectinata</tp:taxon-name-part></tp:taxon-name></italic> have three types of pectinate chaetae, whereas <italic><tp:taxon-name><tp:taxon-name-part taxon-name-part-type="genus" reg="Marphysa">M.</tp:taxon-name-part><tp:taxon-name-part taxon-name-part-type="species" reg="merchangensis">merchangensis</tp:taxon-name-part></tp:taxon-name></italic> sp. nov. has five types. <italic><tp:taxon-name><tp:taxon-name-part taxon-name-part-type="genus" reg="Marphysa">Marphysa</tp:taxon-name-part><tp:taxon-name-part taxon-name-part-type="species" reg="tribranchiata">tribranchiata</tp:taxon-name-part></tp:taxon-name></italic> lacks thick, wide isodont and thick, narrow anodont pectinate chaetae (types 4, 6), while <italic><tp:taxon-name><tp:taxon-name-part taxon-name-part-type="genus" reg="Marphysa">M.</tp:taxon-name-part><tp:taxon-name-part taxon-name-part-type="species" reg="tripectinata">tripectinata</tp:taxon-name-part></tp:taxon-name></italic> lacks thin, narrow isodont pectinate chaetae (type 1) which are present in the new species (types 1, 4, 5, 6, 8). While <italic><tp:taxon-name><tp:taxon-name-part taxon-name-part-type="genus" reg="Marphysa">M.</tp:taxon-name-part><tp:taxon-name-part taxon-name-part-type="species" reg="merchangensis">merchangensis</tp:taxon-name-part></tp:taxon-name></italic> sp. nov. and <italic><tp:taxon-name><tp:taxon-name-part taxon-name-part-type="genus" reg="Marphysa">M.</tp:taxon-name-part><tp:taxon-name-part taxon-name-part-type="species" reg="tripectinata">tripectinata</tp:taxon-name-part></tp:taxon-name></italic> only have unidentate subacicular hooks, they begin much later (chaetiger 170) in the latter species. <italic><tp:taxon-name><tp:taxon-name-part taxon-name-part-type="genus" reg="Marphysa">Marphysa</tp:taxon-name-part><tp:taxon-name-part taxon-name-part-type="species" reg="tribranchiata">tribranchiata</tp:taxon-name-part></tp:taxon-name></italic> has both unidentate and bidentate subacicular hooks whereas only unidentate hooks are present in <italic><tp:taxon-name><tp:taxon-name-part taxon-name-part-type="genus" reg="Marphysa">M.</tp:taxon-name-part><tp:taxon-name-part taxon-name-part-type="species" reg="merchangensis">merchangensis</tp:taxon-name-part></tp:taxon-name></italic> sp. nov. The maximum number of branchiae filaments present in <italic><tp:taxon-name><tp:taxon-name-part taxon-name-part-type="genus" reg="Marphysa">M.</tp:taxon-name-part><tp:taxon-name-part taxon-name-part-type="species" reg="tribranchiata">tribranchiata</tp:taxon-name-part></tp:taxon-name></italic> (<abbrev xmlns:xlink="http://www.w3.org/1999/xlink" xlink:title="Length at chaetiger 10" id="ABBRID0ELNCI" xlink:type="simple">L10</abbrev>: 8.7 mm) and <italic>M <tp:taxon-name><tp:taxon-name-part taxon-name-part-type="genus" reg="Marphysa"/><tp:taxon-name-part taxon-name-part-type="species" reg="tripectinata">tripectinata</tp:taxon-name-part></tp:taxon-name></italic> (<abbrev xmlns:xlink="http://www.w3.org/1999/xlink" xlink:title="Length at chaetiger 10" id="ABBRID0E1NCI" xlink:type="simple">L10</abbrev>: 12.7 mm) are three and eight respectively, differs from <italic><tp:taxon-name><tp:taxon-name-part taxon-name-part-type="genus" reg="Marphysa">M.</tp:taxon-name-part><tp:taxon-name-part taxon-name-part-type="species" reg="merchangensis">merchangensis</tp:taxon-name-part></tp:taxon-name></italic> sp. nov. (<abbrev xmlns:xlink="http://www.w3.org/1999/xlink" xlink:title="Length at chaetiger 10" id="ABBRID0EJOCI" xlink:type="simple">L10</abbrev>: 5.25 (3.45–5.85) mm), which has a maximum of six.</p><p>Finally, <italic><tp:taxon-name><tp:taxon-name-part taxon-name-part-type="genus" reg="Marphysa">M.</tp:taxon-name-part><tp:taxon-name-part taxon-name-part-type="species" reg="merchangensis">merchangensis</tp:taxon-name-part></tp:taxon-name></italic> sp. nov. is similar to <italic><tp:taxon-name><tp:taxon-name-part taxon-name-part-type="genus" reg="Marphysa">M.</tp:taxon-name-part><tp:taxon-name-part taxon-name-part-type="species" reg="orientalis">orientalis</tp:taxon-name-part></tp:taxon-name></italic> by having unidentate subacicular hooks. <italic><tp:taxon-name><tp:taxon-name-part taxon-name-part-type="genus" reg="Marphysa">Marphysa</tp:taxon-name-part><tp:taxon-name-part taxon-name-part-type="species" reg="merchangensis">merchangensis</tp:taxon-name-part></tp:taxon-name></italic> sp. nov. has a pair of eyes and two pairs of anal cirri, while <italic><tp:taxon-name><tp:taxon-name-part taxon-name-part-type="genus" reg="Marphysa">M.</tp:taxon-name-part><tp:taxon-name-part taxon-name-part-type="species" reg="orientalis">orientalis</tp:taxon-name-part></tp:taxon-name></italic> has no eyes and only one pair of anal cirri. Also, branchiae in <italic><tp:taxon-name><tp:taxon-name-part taxon-name-part-type="genus" reg="Marphysa">M.</tp:taxon-name-part><tp:taxon-name-part taxon-name-part-type="species" reg="merchangensis">merchangensis</tp:taxon-name-part></tp:taxon-name></italic> sp. nov. begin earlier from chaetiger 24 (16–27) compared to <italic><tp:taxon-name><tp:taxon-name-part taxon-name-part-type="genus" reg="Marphysa">M.</tp:taxon-name-part><tp:taxon-name-part taxon-name-part-type="species" reg="orientalis">orientalis</tp:taxon-name-part></tp:taxon-name></italic> (chaetiger 45). The maximum number of branchial filaments in <italic><tp:taxon-name><tp:taxon-name-part taxon-name-part-type="genus" reg="Marphysa">M.</tp:taxon-name-part><tp:taxon-name-part taxon-name-part-type="species" reg="merchangensis">merchangensis</tp:taxon-name-part></tp:taxon-name></italic> sp. nov. is six, while <italic><tp:taxon-name><tp:taxon-name-part taxon-name-part-type="genus" reg="Marphysa">M.</tp:taxon-name-part><tp:taxon-name-part taxon-name-part-type="species" reg="orientalis">orientalis</tp:taxon-name-part></tp:taxon-name></italic> has a maximum of three branchial filaments. Nevertheless, the original description of <italic><tp:taxon-name><tp:taxon-name-part taxon-name-part-type="genus" reg="Marphysa">M.</tp:taxon-name-part><tp:taxon-name-part taxon-name-part-type="species" reg="orientalis">orientalis</tp:taxon-name-part></tp:taxon-name></italic> is incomplete and does not include certain important features such as the number and type of pectinate chaetae. Fresh material of <italic><tp:taxon-name><tp:taxon-name-part taxon-name-part-type="genus" reg="Marphysa">M.</tp:taxon-name-part><tp:taxon-name-part taxon-name-part-type="species" reg="orientalis">orientalis</tp:taxon-name-part></tp:taxon-name></italic> should be collected and redescribed from the type locality at Gulf of Mannar, Sri Lanka.</p></tp:treatment-sec><tp:treatment-sec><!--Section generated to contain objects referenced in tp:taxon-treatment.--><fig id="F1" position="float" orientation="portrait"><object-id xmlns:xlink="http://www.w3.org/1999/xlink" content-type="doi" xlink:type="simple">10.3897/zookeys.1204.117261.figure1</object-id><object-id xmlns:xlink="http://www.w3.org/1999/xlink" content-type="arpha" xlink:type="simple">A8B52994-FC95-5730-A94F-4AEBA9D325D8</object-id><label>Figure 1.</label><caption><p>Map showing sampling sites of four new <italic><tp:taxon-name><tp:taxon-name-part taxon-name-part-type="genus" reg="Marphysa">Marphysa</tp:taxon-name-part></tp:taxon-name></italic> species in Terengganu mangrove forest, east coast of Peninsular Malaysia <bold>A</bold> location of Terengganu on the east of Peninsular Malaysia <bold>B</bold> symbols indicate each sampling site; Setiu Wetlands (red star), Kuala Ibai (red rhombus), Merchang (red triangle), and Kerteh (red oval).</p></caption><graphic xmlns:xlink="http://www.w3.org/1999/xlink" xlink:href="zookeys-1204-065_article-117261__-g001.jpg" position="float" orientation="portrait" xlink:type="simple" id="oo_1062327.jpg"><uri content-type="original_file" xlink:type="simple">https://binary.pensoft.net/fig/1062327</uri></graphic></fig><fig id="F2" position="float" orientation="portrait"><object-id xmlns:xlink="http://www.w3.org/1999/xlink" content-type="doi" xlink:type="simple">10.3897/zookeys.1204.117261.figure2</object-id><object-id xmlns:xlink="http://www.w3.org/1999/xlink" content-type="arpha" xlink:type="simple">D6273421-9007-5AD9-94C1-246B41347EED</object-id><label>Figure 2.</label><caption><p>The schematic drawing of type of pectinate chaetae present in <italic><tp:taxon-name><tp:taxon-name-part taxon-name-part-type="genus" reg="Marphysa">Marphysa</tp:taxon-name-part></tp:taxon-name></italic> from Terengganu <bold>A</bold> thin, narrow isodont with short and slender inner teeth (type 1) <bold>B</bold> thin, wide isodont with short and slender inner teeth (type 2) <bold>C</bold> thin, narrow heterodont with short and slender inner teeth (type 3) <bold>D</bold> thick, wide isodont with short and slender inner teeth (type 4) <bold>E</bold> thick, wide isodont with short and slender inner teeth (type 5) <bold>F</bold> thick, narrow anodont with long and thick inner teeth (type 6) <bold>G</bold> thick, wide anodont with long and slender inner teeth (type 7) <bold>H</bold> thick, wide anodont with long and thick inner teeth (type 8). Scale bars: 18 µm (<bold>A</bold>); 35 µm (<bold>B, G</bold>); 20 µm (<bold>C</bold>); 38 µm (<bold>D</bold>); 32 µm (<bold>E</bold>); 13 µm (<bold>F</bold>); 30 µm (<bold>H</bold>).</p></caption><graphic xmlns:xlink="http://www.w3.org/1999/xlink" xlink:href="zookeys-1204-065_article-117261__-g002.jpg" position="float" orientation="portrait" xlink:type="simple" id="oo_1062328.jpg"><uri content-type="original_file" xlink:type="simple">https://binary.pensoft.net/fig/1062328</uri></graphic></fig><table-wrap id="T4" position="float" orientation="portrait"><label>Table 4.</label><caption><p>Distance of sampling sites from river mouth, type of sediment textures and total organic matter content of sampling sites in Terengganu mangrove forest.</p></caption><table id="TID0EY4AI" rules="all"><tbody><tr><th rowspan="1" colspan="1">Sampling sites</th><th rowspan="1" colspan="1">Distance from river mouth (km)</th><th rowspan="1" colspan="1">Type of sediment texture</th><th rowspan="1" colspan="1">Organic matter content (%)</th></tr><tr><td rowspan="1" colspan="1">Setiu Wetlands</td><td rowspan="1" colspan="1">0.9</td><td rowspan="1" colspan="1">Slightly gravelly sand</td><td rowspan="1" colspan="1">1.02 ± 0.17</td></tr><tr><td rowspan="1" colspan="1">Merchang mangrove estuary</td><td rowspan="1" colspan="1">0.85</td><td rowspan="1" colspan="1">Gravelly sand</td><td rowspan="1" colspan="1">5.11 ± 0.91</td></tr><tr><td rowspan="1" colspan="1">Kuala Ibai mangrove estuary</td><td rowspan="1" colspan="1">0.83</td><td rowspan="1" colspan="1">Slightly gravelly sand</td><td rowspan="1" colspan="1">1.66 ± 0.89</td></tr><tr><td rowspan="1" colspan="1">Kuala Ibai lagoon</td><td rowspan="1" colspan="1">0.53</td><td rowspan="1" colspan="1">Slightly gravelly sand</td><td rowspan="1" colspan="1">1.97 ± 0.29</td></tr><tr><td rowspan="1" colspan="1">Kerteh mangrove river</td><td rowspan="1" colspan="1">3.12</td><td rowspan="1" colspan="1">Gravelly muddy sand</td><td rowspan="1" colspan="1">0.29 ± 0.05</td></tr></tbody></table></table-wrap><fig id="F13" position="float" orientation="portrait"><object-id xmlns:xlink="http://www.w3.org/1999/xlink" content-type="doi" xlink:type="simple">10.3897/zookeys.1204.117261.figure13</object-id><object-id xmlns:xlink="http://www.w3.org/1999/xlink" content-type="arpha" xlink:type="simple">D888E9E4-A5D7-597E-8260-DBC323E9133E</object-id><label>Figure 13.</label><caption><p>Sampling in Setiu Wetlands (river area) <bold>A, C</bold> habitat of <italic><tp:taxon-name><tp:taxon-name-part taxon-name-part-type="genus" reg="Marphysa">M.</tp:taxon-name-part><tp:taxon-name-part taxon-name-part-type="species" reg="setiuense">setiuense</tp:taxon-name-part></tp:taxon-name></italic> sp. nov. and <italic><tp:taxon-name><tp:taxon-name-part taxon-name-part-type="genus" reg="Marphysa">M.</tp:taxon-name-part><tp:taxon-name-part taxon-name-part-type="species" reg="merchangensis">merchangensis</tp:taxon-name-part></tp:taxon-name></italic> sp. nov. within <italic><tp:taxon-name><tp:taxon-name-part taxon-name-part-type="genus" reg="Talipariti">Talipariti</tp:taxon-name-part><tp:taxon-name-part taxon-name-part-type="species" reg="tiliaceum">tiliaceum</tp:taxon-name-part></tp:taxon-name></italic><bold>B</bold><italic><tp:taxon-name><tp:taxon-name-part taxon-name-part-type="genus" reg="Marphysa">Marphysa</tp:taxon-name-part><tp:taxon-name-part taxon-name-part-type="species" reg="setiuense">setiuense</tp:taxon-name-part></tp:taxon-name></italic> sp. nov. in situ <bold>D</bold> live <italic><tp:taxon-name><tp:taxon-name-part taxon-name-part-type="genus" reg="Marphysa">M.</tp:taxon-name-part><tp:taxon-name-part taxon-name-part-type="species" reg="setiuense">setiuense</tp:taxon-name-part></tp:taxon-name></italic> sp. nov.</p></caption><graphic xmlns:xlink="http://www.w3.org/1999/xlink" xlink:href="zookeys-1204-065_article-117261__-g013.jpg" position="float" orientation="portrait" xlink:type="simple" id="oo_1062339.jpg"><uri content-type="original_file" xlink:type="simple">https://binary.pensoft.net/fig/1062339</uri></graphic></fig></tp:treatment-sec><ref-list><ref id="B43"><mixed-citation xmlns:xlink="http://www.w3.org/1999/xlink" xlink:type="simple"><person-group><name name-style="western"><surname>Wang</surname><given-names>Z</given-names></name><name name-style="western"><surname>Zhang</surname><given-names>Y</given-names></name><name name-style="western"><surname>Qiu</surname><given-names>JW</given-names></name></person-group> (<year>2018</year>) A new species in the <italic><tp:taxon-name><tp:taxon-name-part taxon-name-part-type="genus">Marphysa</tp:taxon-name-part></tp:taxon-name></italic> sanguinea complex (<tp:taxon-name><tp:taxon-name-part taxon-name-part-type="phylum">Annelida</tp:taxon-name-part></tp:taxon-name>, <tp:taxon-name><tp:taxon-name-part taxon-name-part-type="family">Eunicidae</tp:taxon-name-part></tp:taxon-name>) from Hong Kong. Zoological Studies 57. <ext-link xlink:href="10.6620/ZS.2018.57-48" ext-link-type="doi" xlink:type="simple">https://doi.org/10.6620/ZS.2018.57-48</ext-link></mixed-citation></ref><ref id="B14"><mixed-citation xmlns:xlink="http://www.w3.org/1999/xlink" xlink:type="simple"><person-group><name name-style="western"><surname>Glasby</surname><given-names>CJ</given-names></name><name name-style="western"><surname>Mandario</surname><given-names>MAE</given-names></name><name name-style="western"><surname>Burghardt</surname><given-names>I</given-names></name><name name-style="western"><surname>Kupriyanova</surname><given-names>E</given-names></name><name name-style="western"><surname>Gunton</surname><given-names>LM</given-names></name><name name-style="western"><surname>Hutchings</surname><given-names>P</given-names></name></person-group> (<year>2019</year>) <article-title>A new species of the sanguinea-group Quatrefages, 1866 (<tp:taxon-name><tp:taxon-name-part taxon-name-part-type="phylum">Annelida</tp:taxon-name-part></tp:taxon-name>: <tp:taxon-name><tp:taxon-name-part taxon-name-part-type="family">Eunicidae</tp:taxon-name-part></tp:taxon-name>: <italic><tp:taxon-name><tp:taxon-name-part taxon-name-part-type="genus">Marphysa</tp:taxon-name-part></tp:taxon-name></italic>) from the Philippines.</article-title><source>Zootaxa</source><volume>4674</volume>(<issue>2</issue>): <fpage>264</fpage>–<lpage>282</lpage>. <ext-link xlink:href="10.11646/zootaxa.4674.2.7" ext-link-type="doi" xlink:type="simple">https://doi.org/10.11646/zootaxa.4674.2.7</ext-link></mixed-citation></ref><ref id="B25"><mixed-citation xmlns:xlink="http://www.w3.org/1999/xlink" xlink:type="simple"><person-group><name name-style="western"><surname>Liu</surname><given-names>Y</given-names></name><name name-style="western"><surname>Hutchings</surname><given-names>P</given-names></name><name name-style="western"><surname>Sun</surname><given-names>S-C</given-names></name></person-group> (<year>2017</year>) <article-title>Three new species of <italic><tp:taxon-name><tp:taxon-name-part taxon-name-part-type="genus">Marphysa</tp:taxon-name-part></tp:taxon-name></italic> Quatrefages, 1865 (<tp:taxon-name><tp:taxon-name-part taxon-name-part-type="class">Polychaeta</tp:taxon-name-part></tp:taxon-name>: <tp:taxon-name><tp:taxon-name-part taxon-name-part-type="order">Eunicida</tp:taxon-name-part></tp:taxon-name>: <tp:taxon-name><tp:taxon-name-part taxon-name-part-type="family">Eunicidae</tp:taxon-name-part></tp:taxon-name>) from the south coast of China and redescription of <italic><tp:taxon-name><tp:taxon-name-part taxon-name-part-type="genus">Marphysa</tp:taxon-name-part><tp:taxon-name-part taxon-name-part-type="species">sinensis</tp:taxon-name-part></tp:taxon-name></italic> Monro, 1934.</article-title><source>Zootaxa</source><volume>4263</volume>(<issue>2</issue>): <fpage>228</fpage>–<lpage>250</lpage>. <ext-link xlink:href="10.11646/zootaxa.4263.2.2" ext-link-type="doi" xlink:type="simple">https://doi.org/10.11646/zootaxa.4263.2.2</ext-link></mixed-citation></ref><ref id="B41"><mixed-citation xmlns:xlink="http://www.w3.org/1999/xlink" xlink:type="simple"><person-group><name name-style="western"><surname>Treadwell</surname><given-names>AL</given-names></name></person-group> (<year>1936</year>) <article-title>Polychaetous annelids from Amoy, China.</article-title><source>Proceedings of the United States National Museum</source><volume>83</volume>(<issue>2984</issue>): <fpage>261</fpage>–<lpage>278</lpage>. <ext-link xlink:href="10.5479/si.00963801.83-2984.261" ext-link-type="doi" xlink:type="simple">https://doi.org/10.5479/si.00963801.83-2984.261</ext-link></mixed-citation></ref></ref-list></tp:taxon-treatment>
