# Supplementary material for: ﻿Four new species of Marphysa (Annelida, Eunicida, Eunicidae) from the east coast of Peninsular Malaysia
Source: Zookeys. 2024 Jun 4;1204:65–103. doi: 10.3897/zookeys.1204.117261 (PMC11167278; doi:10.3897/zookeys.1204.117261)
Supplement: XML Treatment for Marphysa setiuense [file zookeys.1204.117261-treatment4.xml]

<!DOCTYPE tp:taxon-treatment
  PUBLIC "-//TaxonX//DTD Taxonomic Treatment Publishing DTD v0 20100105//EN" "tax-treatment-NSO.dtd">
<tp:taxon-treatment xmlns:tp="http://www.plazi.org/taxpub"><tp:treatment-meta><kwd-group><label>Taxon classification</label><kwd>
                <named-content content-type="kingdom">Animalia</named-content>
              </kwd><kwd>
                <named-content content-type="order">Eunicida</named-content>
              </kwd><kwd>
                <named-content content-type="family">Eunicidae</named-content>
              </kwd></kwd-group><mixed-citation publication-type="journal"><person-group><name><surname>Che Engku Abdullah</surname><given-names>Che Engku Siti Mariam</given-names></name><name><surname>Idris</surname><given-names>Izwandy</given-names></name><name><surname>Fahmi</surname><given-names>Afiq Durrani Mohd</given-names></name><name><surname>Flaxman</surname><given-names>Beth</given-names></name><name><surname>Hutchings</surname><given-names>Pat</given-names></name></person-group><article-title>﻿Four new species of <italic><tp:taxon-name><tp:taxon-name-part taxon-name-part-type="genus" reg="Marphysa">Marphysa</tp:taxon-name-part></tp:taxon-name></italic> (<tp:taxon-name><tp:taxon-name-part taxon-name-part-type="phylum">Annelida</tp:taxon-name-part></tp:taxon-name>, <tp:taxon-name><tp:taxon-name-part taxon-name-part-type="order">Eunicida</tp:taxon-name-part></tp:taxon-name>, <tp:taxon-name><tp:taxon-name-part taxon-name-part-type="family">Eunicidae</tp:taxon-name-part></tp:taxon-name>) from the east coast of Peninsular Malaysia</article-title><source>Zookeys</source><day>04</day><month>06</month><year>2024</year><volume>1204</volume><fpage>65</fpage><lpage>103</lpage><pub-id pub-id-type="doi">10.3897/zookeys.1204.117261</pub-id></mixed-citation></tp:treatment-meta><tp:nomenclature><label>﻿</label><tp:taxon-name>
              <object-id xmlns:xlink="http://www.w3.org/1999/xlink" content-type="arpha" xlink:type="simple">01A9E8EE-C19B-5AB1-94C5-0570A564565C</object-id>
              <tp:taxon-name-part taxon-name-part-type="genus" reg="Marphysa">Marphysa</tp:taxon-name-part>
              <tp:taxon-name-part taxon-name-part-type="species" reg="setiuense">setiuense</tp:taxon-name-part>
              <object-id xmlns:xlink="http://www.w3.org/1999/xlink" content-type="zoobank" xlink:type="simple">https://zoobank.org/46E5DB0B-5F17-45D6-A57E-56AD91799411</object-id>
            </tp:taxon-name><tp:taxon-status xmlns:xlink="http://www.w3.org/1999/xlink" xlink:type="simple">sp. nov.</tp:taxon-status><xref ref-type="fig" rid="F1">Figs 1</xref><xref ref-type="fig" rid="F2">, 2</xref><xref ref-type="fig" rid="F11">, 11</xref><xref ref-type="fig" rid="F12">, 12</xref><xref ref-type="fig" rid="F13">, 13</xref></tp:nomenclature><tp:treatment-sec sec-type="material" id="SECID0E1TCI"><title>Material examined.</title><p><bold><italic>Holotype</italic>.</bold> UMTAnn 2177, complete, antero-ventrally dissected, some parapodia mounted for SEM. <bold><italic>Paratypes</italic>.</bold><named-content xmlns:xlink="http://www.w3.org/1999/xlink" content-type="dwc:institutional_code" xlink:title="Australian Museum, Sydney, Australia" xlink:href="http://grbio.org/institution/australian-museum" xlink:type="simple">AM</named-content> W.54050, complete, some parapodia mounted for SEM. LACM-AHF 13497 to 13499, complete, some parapodia removed; ZRC.ANN.1607 to 1609, complete, some parapodia removed. All material was collected from the east coast of Peninsular Malaysia, Terengganu, Setiu Wetlands (<named-content xmlns:xlink="http://www.w3.org/1999/xlink" content-type="dwc:verbatimCoordinates" xlink:type="simple"><named-content content-type="geo-json" specific-use="{&#34;type&#34;:&#34;Point&#34;,&#34;coordinates&#34;:[102.753233,5.653050]}" id="NCID0ERUCI" xlink:type="simple">05°39.183'N, 102°45.194'E</named-content></named-content>), October 2021.</p></tp:treatment-sec><tp:treatment-sec sec-type="diagnosis" id="SECID0EWUCI"><title>Diagnosis.</title><p>Prostomium completely bilobed, five prostomial appendages without articulations; eyes present. Peristomium without Peristomial cirri. Maxillary apparatus with four pairs of maxillae, an unpaired on the left side, MI with falcal arch extended at sub-right angle, basal outer edge arched, basal inner edge lacking curvature. MII with triangular teeth and without attachment lamella. MIII slightly curved, with equal-sized triangular teeth, without attachment lamella, MIV with curved attachment lamella. Branchiae distributed along entire body. Dorsal cirri without articulations; postchaetal lobe well developed in anterior regions. Ventral cirri with swollen, inflated base. Sub-aciculae black, blunt, and translucent at distal end, pale brown in posterior-most parapodia. Supra-acicular chaetae include limbate, pectinate thin, narrow and wide isodont with short and slender inner teeth, and pectinate thick, wide anodont with long and slender or thick inner teeth. Subacicular chaetae include only compound spinigers. Subacicular hook unidentate, and a few bidentate present in posterior chaetigers. Pygidium with two pairs of anal cirri, without articulation.</p></tp:treatment-sec><tp:treatment-sec sec-type="description" id="SECID0E2UCI"><title>Description</title><p><bold>(based on holotype, with variation in parentheses for paratypes).</bold> Preserved specimens beige (Fig. <xref ref-type="fig" rid="F11">11A</xref>), ~ 154 (141–259) chaetigers, ~ 51 mm (27–75 mm) long, <abbrev xmlns:xlink="http://www.w3.org/1999/xlink" xlink:title="Length at chaetiger 10" id="ABBRID0EHVCI" xlink:type="simple">L10</abbrev> - 2.7 mm (2.85–4.8 mm), <abbrev xmlns:xlink="http://www.w3.org/1999/xlink" xlink:title="width at chaetiger 10" id="ABBRID0ELVCI" xlink:type="simple">W10</abbrev> - 1.8 mm (1.65–2.55 mm), excluding parapodia. Anterior region of the body with dorsum convex and flat ventrum, without groove; body depressed from chaetiger 11, elongated and tapering at the distal end. Live specimens pink (Fig. <xref ref-type="fig" rid="F13">13B, D</xref>).</p><fig id="F11" position="float" orientation="portrait"><object-id xmlns:xlink="http://www.w3.org/1999/xlink" content-type="doi" xlink:type="simple">10.3897/zookeys.1204.117261.figure11</object-id><object-id xmlns:xlink="http://www.w3.org/1999/xlink" content-type="arpha" xlink:type="simple">F75555BF-BEB5-5F9C-A060-DDC8C7C04C7D</object-id><label>Figure 11.</label><caption><p><italic><tp:taxon-name><tp:taxon-name-part taxon-name-part-type="genus" reg="Marphysa">Marphysa</tp:taxon-name-part><tp:taxon-name-part taxon-name-part-type="species" reg="setiuense">setiuense</tp:taxon-name-part></tp:taxon-name></italic> sp. nov. Holotype UMTAnn 2177 (<bold>A–J</bold>). Light microscopy images and digital drawing <bold>A</bold> anterior end, lateral view <bold>B</bold> anterior end, dorsal view. Arrows indicate eyes <bold>C</bold> maxillae, dorsal view <bold>D</bold> mandibles, dorsal view <bold>E</bold> unidentate hook, chaetiger 136 <bold>F</bold> bidentate hooded hook, chaetiger 140 <bold>G</bold> parapodium, chaetiger 10 <bold>H</bold> parapodium, chaetiger 77 <bold>I</bold> parapodium, chaetiger 136 <bold>J</bold> posterior segments and pygidium, dorsal view. Arrows show the short pair of pygidial cirri. Abbreviations; MI–MV: maxillae I–V, Ac: aciculae, Dc: dorsal cirrus, Vc: ventral cirrus, PCl: prechaetal lobe, Cl: chaetal lobe, PtCl: postchaetal lobe, Sah: subacicular hook, Bf: branchial filament. Scale bars: 1 mm (<bold>A, C, D, J</bold>); 1 mm (<bold>B</bold>); 20 µm (<bold>E–F</bold>); 0.1 mm (<bold>G–I</bold>).</p></caption><graphic xmlns:xlink="http://www.w3.org/1999/xlink" xlink:href="zookeys-1204-065_article-117261__-g011.jpg" position="float" orientation="portrait" xlink:type="simple" id="oo_1062337.jpg"><uri content-type="original_file" xlink:type="simple">https://binary.pensoft.net/fig/1062337</uri></graphic></fig><p>Prostomium bilobed, anteriorly rounded with two dorsoventrally flattened lobes separated by an anterior notch (Fig. <xref ref-type="fig" rid="F11">11A, B</xref>). Prostomial appendages in a semicircle, median antenna isolated by a gap (Fig. <xref ref-type="fig" rid="F11">11B</xref>). Palps reaching chaetiger 3; lateral antennae reaching chaetiger 4; median antenna reaching chaetiger 5. Palpophores and ceratophores ring-shaped, short, and thick; palpostyles and ceratostyles tapering and slender. Prostomial appendage peduncles absent. Pair of faded brown eyes at posterior base of prostomium, between palps and lateral antennae. Peristomium similar in size (width and length) to prostomium; the first ring is 1.5× longer than second ring, and separation between rings distinct on all sides.</p><p>Maxillae dark brown (Fig. <xref ref-type="fig" rid="F11">11C</xref>) and maxillary formula as follows: <abbrev xmlns:xlink="http://www.w3.org/1999/xlink" xlink:title="maxillary formula, roman numerals refer to number of maxilla" id="ABBRID0EZXCI" xlink:type="simple">MF</abbrev> = 1+1, 5 (4–5)+5 (4–6), 5 (4–6)+0, 3 (3–4)+6 (7–8), 1+1. Maxillary carrier ~ 2.4× shorter than MI, rectangular anteriorly, triangular posteriorly. MI forceps-like, without attachment lamellae, falcal arch extended at sub-right angle, basal outer edge arched, basal inner edge lacking a curvature. Closing system ~ 5× shorter than MI. Ligament between MI and MII pale brown. MII without attachment lamella, teeth triangular, distributed along half of plate length. Ligament between MII and MIII pale brown. MIII single, longer than left MIV, slightly curved, with equal-sized triangular teeth, without attachment lamella. Left MIV short (&lt; 1/2 the size of right MIV) with curved attachment lamellae. Right MIV long, with teeth triangular with curved attachment lamellae, decreasing in size and teeth curved posteriorly. MV paired. Mandibles dark brown (Fig. <xref ref-type="fig" rid="F11">11D</xref>), with concentric stripes; longer than MI; cutting plates whitish.</p><p>First parapodia occur ventrolaterally, gradually becoming dorsolateral in following segments. Chaetal lobes rounded in all chaetigers (Fig. <xref ref-type="fig" rid="F11">11G–I</xref>). Prechaetal lobe shorter than chaetal lobe along whole body. Postchaetal lobe digitiform in first three chaetigers and rounded thereafter; conical and longer than chaetal lobe in median and posterior chaetigers, becoming shorter and absent in the posterior-most chaetigers. Dorsal cirri thumb-shaped with digitiform tips, shorter than ventral cirri in anterior, digitiform with slender and tapering tips; slightly longer or similar length from mid-body onwards and shorter in posterior-most chaetigers (Fig. <xref ref-type="fig" rid="F11">11G–I</xref>). Ventral cirri thumb-shaped with digitiform tips in the first few chaetigers, basally inflated with digitiform tip from chaetiger 15 onwards, and gradually becoming conical posteriorly (Fig. <xref ref-type="fig" rid="F11">11G–I</xref>). Branchiae pectinate, from chaetiger 20 (15–25) and continuing to near the end (~ 8 last chaetigers without branchiae), branchial filament 4× longer than dorsal cirri where best developed; number of filaments increasing from two anteriorly to five in mid-body, decreasing to one in last several chaetigers.</p><p>Notoaciculae absent, neuroaciculae black, blunt, and translucent at distal end on most of body, pale brown in posterior-most parapodia; ~ 2 or 3 per parapodium in anterior, one per parapodium in median and posterior chaetigers (Fig. <xref ref-type="fig" rid="F11">11G–I</xref>). Supra-acicular chaetae with limbate capillaries and pectinates. Four types of pectinate chaetae were identified (types 1, 2, 7, 8) (see Fig. <xref ref-type="fig" rid="F2">2</xref>): type 1: thin, narrow isodont with ~ 18–22 short and slender inner teeth, outer teeth longer, but of varying lengths, present in anterior and median body region (Fig. <xref ref-type="fig" rid="F12">12A, B</xref>); type 2: thin, wide isodont with 14–21 short and slender teeth, outer teeth same length as inner teeth, present only in anterior and posterior region (Fig. <xref ref-type="fig" rid="F12">12C, D</xref>); type 7: thick, wide anodont with 15–18 long and slender inner teeth, only present in posterior region (Fig. <xref ref-type="fig" rid="F12">12E, F</xref>); type 8: thick, wide anodont, with seven inner long and thick teeth, only present in posterior region (Fig. <xref ref-type="fig" rid="F12">12F</xref>). Subacicular chaetae with compound spinigers (Fig. <xref ref-type="fig" rid="F12">12G</xref>). Subacicular hooks unidentate (Figs <xref ref-type="fig" rid="F11">11E</xref>, <xref ref-type="fig" rid="F12">12H</xref>), pale brown, translucent at distal end, commencing from chaetiger 25 (21–38) and then present on all subsequent chaetigers, one per parapodium and with a few bidentate hooks in posterior chaetigers (Fig. <xref ref-type="fig" rid="F11">11F</xref>). Pygidium with crenulated margin, with two pairs of tapering pygidial cirri attached to ventral side of pygidium, dorsal pair ~ 4× longer than ventral one (Fig. <xref ref-type="fig" rid="F11">11J</xref>).</p><fig id="F12" position="float" orientation="portrait"><object-id xmlns:xlink="http://www.w3.org/1999/xlink" content-type="doi" xlink:type="simple">10.3897/zookeys.1204.117261.figure12</object-id><object-id xmlns:xlink="http://www.w3.org/1999/xlink" content-type="arpha" xlink:type="simple">5F597ABA-5727-5F72-BCF3-2180A439F5C4</object-id><label>Figure 12.</label><caption><p>SEM images of <italic><tp:taxon-name><tp:taxon-name-part taxon-name-part-type="genus" reg="Marphysa">Marphysa</tp:taxon-name-part><tp:taxon-name-part taxon-name-part-type="species" reg="setiuense">setiuense</tp:taxon-name-part></tp:taxon-name></italic> sp. nov. Holotype UMTAnn 2177 (<bold>B, D–G</bold>), paratype <named-content xmlns:xlink="http://www.w3.org/1999/xlink" content-type="dwc:institutional_code" xlink:title="Australian Museum, Sydney, Australia" xlink:href="http://grbio.org/institution/australian-museum" xlink:type="simple">AM</named-content> W.54050 (<bold>A, C, H</bold>) <bold>A</bold> pectinate chaetae, chaetiger 30 <bold>B</bold> pectinate chaetae, chaetiger 77 <bold>C</bold> pectinate chaetae, chaetiger 203 <bold>D</bold> pectinate chaetae, chaetiger 77 <bold>E, F</bold> pectinate chaetae, chaetiger 136 <bold>G</bold> spiniger chaetae, chaetiger 25 <bold>H</bold> subacicular hook, chaetiger 183. Numbers denoted by arrows indicate the type of pectinate chaetae; 1. Thin, narrow isodont; 2. Thin, wide isodont; 7, 8. Thick, wide anodont. Scale bars: 5 µm (<bold>A–C</bold>); 10 µm (<bold>D–F</bold>); 20 µm (<bold>G, H</bold>).</p></caption><graphic xmlns:xlink="http://www.w3.org/1999/xlink" xlink:href="zookeys-1204-065_article-117261__-g012.jpg" position="float" orientation="portrait" xlink:type="simple" id="oo_1062338.jpg"><uri content-type="original_file" xlink:type="simple">https://binary.pensoft.net/fig/1062338</uri></graphic></fig><fig id="F13" position="float" orientation="portrait"><object-id xmlns:xlink="http://www.w3.org/1999/xlink" content-type="doi" xlink:type="simple">10.3897/zookeys.1204.117261.figure13</object-id><object-id xmlns:xlink="http://www.w3.org/1999/xlink" content-type="arpha" xlink:type="simple">D888E9E4-A5D7-597E-8260-DBC323E9133E</object-id><label>Figure 13.</label><caption><p>Sampling in Setiu Wetlands (river area) <bold>A, C</bold> habitat of <italic><tp:taxon-name><tp:taxon-name-part taxon-name-part-type="genus" reg="Marphysa">M.</tp:taxon-name-part><tp:taxon-name-part taxon-name-part-type="species" reg="setiuense">setiuense</tp:taxon-name-part></tp:taxon-name></italic> sp. nov. and <italic><tp:taxon-name><tp:taxon-name-part taxon-name-part-type="genus" reg="Marphysa">M.</tp:taxon-name-part><tp:taxon-name-part taxon-name-part-type="species" reg="merchangensis">merchangensis</tp:taxon-name-part></tp:taxon-name></italic> sp. nov. within <italic><tp:taxon-name><tp:taxon-name-part taxon-name-part-type="genus" reg="Talipariti">Talipariti</tp:taxon-name-part><tp:taxon-name-part taxon-name-part-type="species" reg="tiliaceum">tiliaceum</tp:taxon-name-part></tp:taxon-name></italic><bold>B</bold><italic><tp:taxon-name><tp:taxon-name-part taxon-name-part-type="genus" reg="Marphysa">Marphysa</tp:taxon-name-part><tp:taxon-name-part taxon-name-part-type="species" reg="setiuense">setiuense</tp:taxon-name-part></tp:taxon-name></italic> sp. nov. in situ <bold>D</bold> live <italic><tp:taxon-name><tp:taxon-name-part taxon-name-part-type="genus" reg="Marphysa">M.</tp:taxon-name-part><tp:taxon-name-part taxon-name-part-type="species" reg="setiuense">setiuense</tp:taxon-name-part></tp:taxon-name></italic> sp. nov.</p></caption><graphic xmlns:xlink="http://www.w3.org/1999/xlink" xlink:href="zookeys-1204-065_article-117261__-g013.jpg" position="float" orientation="portrait" xlink:type="simple" id="oo_1062339.jpg"><uri content-type="original_file" xlink:type="simple">https://binary.pensoft.net/fig/1062339</uri></graphic></fig></tp:treatment-sec><tp:treatment-sec sec-type="etymology" id="SECID0E34CI"><title>Etymology.</title><p>The name refers to the type locality Setiu Wetlands.</p></tp:treatment-sec><tp:treatment-sec sec-type="type locality" id="SECID0EB5CI"><title>Type locality.</title><p>South China Sea, Malaysia, east coast of Peninsular, Terengganu, Setiu Wetlands (see Fig. <xref ref-type="fig" rid="F1">1</xref>).</p></tp:treatment-sec><tp:treatment-sec sec-type="distribution" id="SECID0EL5CI"><title>Distribution.</title><p>Known only from the type locality.</p></tp:treatment-sec><tp:treatment-sec sec-type="habitat" id="SECID0EQ5CI"><title>Habitat.</title><p>Slightly gravelly sand sediment (Table <xref ref-type="table" rid="T4">4</xref>), burrowing in decayed roots of mangrove trees (<italic><tp:taxon-name><tp:taxon-name-part taxon-name-part-type="genus" reg="Sonneratia">Sonneratia</tp:taxon-name-part></tp:taxon-name></italic> spp.) and area within <italic><tp:taxon-name><tp:taxon-name-part taxon-name-part-type="genus" reg="Talipariti">Talipariti</tp:taxon-name-part><tp:taxon-name-part taxon-name-part-type="species" reg="tiliaceum">tiliaceum</tp:taxon-name-part></tp:taxon-name></italic> (Fig. <xref ref-type="fig" rid="F13">13A–C</xref>), with salinity 26‰ during spring low tide.</p></tp:treatment-sec><tp:treatment-sec sec-type="remarks" id="SECID0EQ6CI"><title>Remarks.</title><p>With the presence of only compound spiniger along the whole body and branchiae along most of the body, <italic><tp:taxon-name><tp:taxon-name-part taxon-name-part-type="genus" reg="Marphysa">Marphysa</tp:taxon-name-part><tp:taxon-name-part taxon-name-part-type="species" reg="setiuense">setiuense</tp:taxon-name-part></tp:taxon-name></italic> sp. nov. belongs to Group B (Sanguinea). As mentioned earlier, there are seven other Sanguinea-group <italic><tp:taxon-name><tp:taxon-name-part taxon-name-part-type="genus" reg="Marphysa">Marphysa</tp:taxon-name-part></tp:taxon-name></italic> species described from the South China Sea; <italic><tp:taxon-name><tp:taxon-name-part taxon-name-part-type="genus" reg="Marphysa">M.</tp:taxon-name-part><tp:taxon-name-part taxon-name-part-type="species" reg="merchangensis">merchangensis</tp:taxon-name-part></tp:taxon-name></italic> sp. nov., <italic><tp:taxon-name><tp:taxon-name-part taxon-name-part-type="genus" reg="Marphysa">M.</tp:taxon-name-part><tp:taxon-name-part taxon-name-part-type="species" reg="hongkongensa">hongkongensa</tp:taxon-name-part></tp:taxon-name></italic>, <italic><tp:taxon-name><tp:taxon-name-part taxon-name-part-type="genus" reg="Marphysa">M.</tp:taxon-name-part><tp:taxon-name-part taxon-name-part-type="species" reg="iloiloensis">iloiloensis</tp:taxon-name-part></tp:taxon-name></italic>, <italic><tp:taxon-name><tp:taxon-name-part taxon-name-part-type="genus" reg="Marphysa">M.</tp:taxon-name-part><tp:taxon-name-part taxon-name-part-type="species" reg="multipectinata">multipectinata</tp:taxon-name-part></tp:taxon-name></italic>, <italic><tp:taxon-name><tp:taxon-name-part taxon-name-part-type="genus" reg="Marphysa">M.</tp:taxon-name-part><tp:taxon-name-part taxon-name-part-type="species" reg="orientalis">orientalis</tp:taxon-name-part></tp:taxon-name></italic>, <italic><tp:taxon-name><tp:taxon-name-part taxon-name-part-type="genus" reg="Marphysa">M.</tp:taxon-name-part><tp:taxon-name-part taxon-name-part-type="species" reg="tribranchiata">tribranchiata</tp:taxon-name-part></tp:taxon-name></italic> and <italic><tp:taxon-name><tp:taxon-name-part taxon-name-part-type="genus" reg="Marphysa">M.</tp:taxon-name-part><tp:taxon-name-part taxon-name-part-type="species" reg="tripectinata">tripectinata</tp:taxon-name-part></tp:taxon-name></italic>. The most morphologically-similar species to <italic><tp:taxon-name><tp:taxon-name-part taxon-name-part-type="genus" reg="Marphysa">M.</tp:taxon-name-part><tp:taxon-name-part taxon-name-part-type="species" reg="setiuense">setiuense</tp:taxon-name-part></tp:taxon-name></italic> sp. nov. is <italic><tp:taxon-name><tp:taxon-name-part taxon-name-part-type="genus" reg="Marphysa">M.</tp:taxon-name-part><tp:taxon-name-part taxon-name-part-type="species" reg="hongkongensa">hongkongensa</tp:taxon-name-part></tp:taxon-name></italic>. Both species have four types of pectinate chaetae (two isodont and two anodont; types 1, 2, 7, 8) and have both unidentate and bidentate subacicular hooks in posterior chaetigers. However, they differ in the number of branchial filaments and the distribution of branchiae. <italic><tp:taxon-name><tp:taxon-name-part taxon-name-part-type="genus" reg="Marphysa">Marphysa</tp:taxon-name-part><tp:taxon-name-part taxon-name-part-type="species" reg="setiuense">setiuense</tp:taxon-name-part></tp:taxon-name></italic> sp. nov. (<abbrev xmlns:xlink="http://www.w3.org/1999/xlink" xlink:title="Length at chaetiger 10" id="ABBRID0EWDDI" xlink:type="simple">L10</abbrev>: 2.7 (2.85–4.8) mm) has a maximum of five branchial filaments while <italic><tp:taxon-name><tp:taxon-name-part taxon-name-part-type="genus" reg="Marphysa">M.</tp:taxon-name-part><tp:taxon-name-part taxon-name-part-type="species" reg="hongkongensa">hongkongensa</tp:taxon-name-part></tp:taxon-name></italic> (<abbrev xmlns:xlink="http://www.w3.org/1999/xlink" xlink:title="Length at chaetiger 10" id="ABBRID0EFEDI" xlink:type="simple">L10</abbrev>: 3.3–7 mm) has up to ten. Also, the species have different maxillae formulae. <italic><tp:taxon-name><tp:taxon-name-part taxon-name-part-type="genus" reg="Marphysa">Marphysa</tp:taxon-name-part><tp:taxon-name-part taxon-name-part-type="species" reg="setiuense">setiuense</tp:taxon-name-part></tp:taxon-name></italic> sp. nov. has fewer denticles on MIII (5 (4–6)+0) compared to <italic><tp:taxon-name><tp:taxon-name-part taxon-name-part-type="genus" reg="Marphysa">M.</tp:taxon-name-part><tp:taxon-name-part taxon-name-part-type="species" reg="hongkongensa">hongkongensa</tp:taxon-name-part></tp:taxon-name></italic> which has MIII (7+0) (see Table <xref ref-type="table" rid="T6">6</xref>).</p><p><italic><tp:taxon-name><tp:taxon-name-part taxon-name-part-type="genus" reg="Marphysa">Marphysa</tp:taxon-name-part><tp:taxon-name-part taxon-name-part-type="species" reg="setiuense">setiuense</tp:taxon-name-part></tp:taxon-name></italic> sp. nov. is similar to <italic><tp:taxon-name><tp:taxon-name-part taxon-name-part-type="genus" reg="Marphysa">M.</tp:taxon-name-part><tp:taxon-name-part taxon-name-part-type="species" reg="iloiloensis">iloiloensis</tp:taxon-name-part></tp:taxon-name></italic> and <italic><tp:taxon-name><tp:taxon-name-part taxon-name-part-type="genus" reg="Marphysa">M.</tp:taxon-name-part><tp:taxon-name-part taxon-name-part-type="species" reg="multipectinata">multipectinata</tp:taxon-name-part></tp:taxon-name></italic> in having a pair of eyes, but they can be distinguished by the number of types of pectinate chaetae, the chaetiger on which branchiae and subacicular hooks begin, number of branchial filaments, shape of subacicular hooks and maxillae formula. <italic><tp:taxon-name><tp:taxon-name-part taxon-name-part-type="genus" reg="Marphysa">Marphysa</tp:taxon-name-part><tp:taxon-name-part taxon-name-part-type="species" reg="setiuense">setiuense</tp:taxon-name-part></tp:taxon-name></italic> sp. nov. has four types of pectinate chaetae (types 1, 2, 7, 8) compared to three types present in <italic><tp:taxon-name><tp:taxon-name-part taxon-name-part-type="genus" reg="Marphysa">M.</tp:taxon-name-part><tp:taxon-name-part taxon-name-part-type="species" reg="iloiloensis">iloiloensis</tp:taxon-name-part></tp:taxon-name></italic> (types 1, 4, 6). <italic><tp:taxon-name><tp:taxon-name-part taxon-name-part-type="genus" reg="Marphysa">Marphysa</tp:taxon-name-part><tp:taxon-name-part taxon-name-part-type="species" reg="multipectinata">multipectinata</tp:taxon-name-part></tp:taxon-name></italic> also has four types of pectinate chaetae (types 1, 4, 7, 8), but they are only present on median and posterior chaetigers, whereas in <italic><tp:taxon-name><tp:taxon-name-part taxon-name-part-type="genus" reg="Marphysa">M.</tp:taxon-name-part><tp:taxon-name-part taxon-name-part-type="species" reg="setiuense">setiuense</tp:taxon-name-part></tp:taxon-name></italic> sp. nov., the pectinate chaetae are present throughout the body. The maximum number of branchial filament in <italic><tp:taxon-name><tp:taxon-name-part taxon-name-part-type="genus" reg="Marphysa">M.</tp:taxon-name-part><tp:taxon-name-part taxon-name-part-type="species" reg="setiuense">setiuense</tp:taxon-name-part></tp:taxon-name></italic> sp. nov. (<abbrev xmlns:xlink="http://www.w3.org/1999/xlink" xlink:title="Length at chaetiger 10" id="ABBRID0E4HDI" xlink:type="simple">L10</abbrev>: 2.7 (2.85–4.8) mm) is five, and up to seven for <italic><tp:taxon-name><tp:taxon-name-part taxon-name-part-type="genus" reg="Marphysa">M.</tp:taxon-name-part><tp:taxon-name-part taxon-name-part-type="species" reg="iloiloensis">iloiloensis</tp:taxon-name-part></tp:taxon-name></italic>. <italic><tp:taxon-name><tp:taxon-name-part taxon-name-part-type="genus" reg="Marphysa">Marphysa</tp:taxon-name-part><tp:taxon-name-part taxon-name-part-type="species" reg="multipectinata">multipectinata</tp:taxon-name-part></tp:taxon-name></italic> (<abbrev xmlns:xlink="http://www.w3.org/1999/xlink" xlink:title="Length at chaetiger 10" id="ABBRID0EXIDI" xlink:type="simple">L10</abbrev>: 13.9 mm) has palmate branchiae with maximum five branchial filaments and begin from chaetiger 32 whereas <italic><tp:taxon-name><tp:taxon-name-part taxon-name-part-type="genus" reg="Marphysa">Marphysa</tp:taxon-name-part><tp:taxon-name-part taxon-name-part-type="species" reg="setiuense">setiuense</tp:taxon-name-part></tp:taxon-name></italic> sp. nov. also has a maximum of five branchial filaments but they begin from chaetiger 20 (15–25). <italic><tp:taxon-name><tp:taxon-name-part taxon-name-part-type="genus" reg="Marphysa">Marphysa</tp:taxon-name-part><tp:taxon-name-part taxon-name-part-type="species" reg="setiuense">setiuense</tp:taxon-name-part></tp:taxon-name></italic> sp. nov. and <italic><tp:taxon-name><tp:taxon-name-part taxon-name-part-type="genus" reg="Marphysa">M.</tp:taxon-name-part><tp:taxon-name-part taxon-name-part-type="species" reg="multipectinata">multipectinata</tp:taxon-name-part></tp:taxon-name></italic> have unidentate and bidentate subacicular hooks from chaetiger 25 (21–38) and chaetiger 20, whereas <italic><tp:taxon-name><tp:taxon-name-part taxon-name-part-type="genus" reg="Marphysa">M.</tp:taxon-name-part><tp:taxon-name-part taxon-name-part-type="species" reg="iloiloensis">iloiloensis</tp:taxon-name-part></tp:taxon-name></italic> has unidentate subacicular hooks only from chaetiger 30–38. All these species have different formulae for MII, MIII, and MIV (see Table <xref ref-type="table" rid="T6">6</xref>).</p><p>The other two <italic><tp:taxon-name><tp:taxon-name-part taxon-name-part-type="genus" reg="Marphysa">Marphysa</tp:taxon-name-part></tp:taxon-name></italic> species of the Sanguinea complex occurring within the South China Sea, <italic><tp:taxon-name><tp:taxon-name-part taxon-name-part-type="genus" reg="Marphysa">M.</tp:taxon-name-part><tp:taxon-name-part taxon-name-part-type="species" reg="tribranchiata">tribranchiata</tp:taxon-name-part></tp:taxon-name></italic> and <italic><tp:taxon-name><tp:taxon-name-part taxon-name-part-type="genus" reg="Marphysa">M.</tp:taxon-name-part><tp:taxon-name-part taxon-name-part-type="species" reg="tripectinata">tripectinata</tp:taxon-name-part></tp:taxon-name></italic> differ from <italic><tp:taxon-name><tp:taxon-name-part taxon-name-part-type="genus" reg="Marphysa">M.</tp:taxon-name-part><tp:taxon-name-part taxon-name-part-type="species" reg="setiuense">setiuense</tp:taxon-name-part></tp:taxon-name></italic> sp. nov. by having no eyes. They also can be differentiated by the number of types of pectinate chaetae. <italic><tp:taxon-name><tp:taxon-name-part taxon-name-part-type="genus" reg="Marphysa">Marphysa</tp:taxon-name-part><tp:taxon-name-part taxon-name-part-type="species" reg="tribranchiata">tribranchiata</tp:taxon-name-part></tp:taxon-name></italic> and <italic><tp:taxon-name><tp:taxon-name-part taxon-name-part-type="genus" reg="Marphysa">M.</tp:taxon-name-part><tp:taxon-name-part taxon-name-part-type="species" reg="tripectinata">tripectinata</tp:taxon-name-part></tp:taxon-name></italic> have three types of pectinate chaetae, while <italic><tp:taxon-name><tp:taxon-name-part taxon-name-part-type="genus" reg="Marphysa">M.</tp:taxon-name-part><tp:taxon-name-part taxon-name-part-type="species" reg="setiuense">setiuense</tp:taxon-name-part></tp:taxon-name></italic> sp. nov. has four (types 1, 2, 7, 8). <italic><tp:taxon-name><tp:taxon-name-part taxon-name-part-type="genus" reg="Marphysa">Marphysa</tp:taxon-name-part><tp:taxon-name-part taxon-name-part-type="species" reg="tribranchiata">tribranchiata</tp:taxon-name-part></tp:taxon-name></italic> lacks thin, wide isodont (type 2), while <italic><tp:taxon-name><tp:taxon-name-part taxon-name-part-type="genus" reg="Marphysa">M.</tp:taxon-name-part><tp:taxon-name-part taxon-name-part-type="species" reg="tripectinata">tripectinata</tp:taxon-name-part></tp:taxon-name></italic> lacks thin, narrow isodont pectinate chaetae (type 1). Also, <italic><tp:taxon-name><tp:taxon-name-part taxon-name-part-type="genus" reg="Marphysa">M.</tp:taxon-name-part><tp:taxon-name-part taxon-name-part-type="species" reg="tripectinata">tripectinata</tp:taxon-name-part></tp:taxon-name></italic> (<abbrev xmlns:xlink="http://www.w3.org/1999/xlink" xlink:title="Length at chaetiger 10" id="ABBRID0EXNDI" xlink:type="simple">L10</abbrev>: 12.7 mm) only has unidentate subacicular hooks, whereas <italic><tp:taxon-name><tp:taxon-name-part taxon-name-part-type="genus" reg="Marphysa">M.</tp:taxon-name-part><tp:taxon-name-part taxon-name-part-type="species" reg="tribranchiata">tribranchiata</tp:taxon-name-part></tp:taxon-name></italic> (<abbrev xmlns:xlink="http://www.w3.org/1999/xlink" xlink:title="Length at chaetiger 10" id="ABBRID0EGODI" xlink:type="simple">L10</abbrev>: 8.7 mm) and <italic><tp:taxon-name><tp:taxon-name-part taxon-name-part-type="genus" reg="Marphysa">M.</tp:taxon-name-part><tp:taxon-name-part taxon-name-part-type="species" reg="setiuense">setiuense</tp:taxon-name-part></tp:taxon-name></italic> sp. nov. (<abbrev xmlns:xlink="http://www.w3.org/1999/xlink" xlink:title="Length at chaetiger 10" id="ABBRID0EVODI" xlink:type="simple">L10</abbrev>: 2.7 (2.85–4.8) mm) have both unidentate and bidentate subacicular hooks.</p><p><italic><tp:taxon-name><tp:taxon-name-part taxon-name-part-type="genus" reg="Marphysa">Marphysa</tp:taxon-name-part><tp:taxon-name-part taxon-name-part-type="species" reg="setiuense">setiuense</tp:taxon-name-part></tp:taxon-name></italic> sp. nov. and <italic><tp:taxon-name><tp:taxon-name-part taxon-name-part-type="genus" reg="Marphysa">M.</tp:taxon-name-part><tp:taxon-name-part taxon-name-part-type="species" reg="orientalis">orientalis</tp:taxon-name-part></tp:taxon-name></italic> differ by the presence or absence of eyes, shape of subacicular hooks, pair of anal cirri, the chaetiger on which the branchiae begin and the maximum number of branchial filaments. <italic><tp:taxon-name><tp:taxon-name-part taxon-name-part-type="genus" reg="Marphysa">Marphysa</tp:taxon-name-part><tp:taxon-name-part taxon-name-part-type="species" reg="setiuense">setiuense</tp:taxon-name-part></tp:taxon-name></italic> sp. nov. has a pair of eyes and two pairs of anal cirri, while <italic><tp:taxon-name><tp:taxon-name-part taxon-name-part-type="genus" reg="Marphysa">M.</tp:taxon-name-part><tp:taxon-name-part taxon-name-part-type="species" reg="orientalis">orientalis</tp:taxon-name-part></tp:taxon-name></italic> has no eyes and only one pair of anal cirri. The new species has unidentate and bidentate subacicular hooks while <italic><tp:taxon-name><tp:taxon-name-part taxon-name-part-type="genus" reg="Marphysa">M.</tp:taxon-name-part><tp:taxon-name-part taxon-name-part-type="species" reg="orientalis">orientalis</tp:taxon-name-part></tp:taxon-name></italic> has only unidentate subacicular hooks. Branchiae in <italic><tp:taxon-name><tp:taxon-name-part taxon-name-part-type="genus" reg="Marphysa">M.</tp:taxon-name-part><tp:taxon-name-part taxon-name-part-type="species" reg="setiuense">setiuense</tp:taxon-name-part></tp:taxon-name></italic> sp. nov. begin from chaetiger 20 (15–25) whereas in <italic><tp:taxon-name><tp:taxon-name-part taxon-name-part-type="genus" reg="Marphysa">M.</tp:taxon-name-part><tp:taxon-name-part taxon-name-part-type="species" reg="orientalis">orientalis</tp:taxon-name-part></tp:taxon-name></italic> they occur from chaetiger 45. The maximum number of branchial filaments in <italic><tp:taxon-name><tp:taxon-name-part taxon-name-part-type="genus" reg="Marphysa">M.</tp:taxon-name-part><tp:taxon-name-part taxon-name-part-type="species" reg="setiuense">setiuense</tp:taxon-name-part></tp:taxon-name></italic> sp. nov. is five, while <italic><tp:taxon-name><tp:taxon-name-part taxon-name-part-type="genus" reg="Marphysa">M.</tp:taxon-name-part><tp:taxon-name-part taxon-name-part-type="species" reg="orientalis">orientalis</tp:taxon-name-part></tp:taxon-name></italic> only has three branchial filaments.</p></tp:treatment-sec><tp:treatment-sec><!--Section generated to contain objects referenced in tp:taxon-treatment.--><fig id="F1" position="float" orientation="portrait"><object-id xmlns:xlink="http://www.w3.org/1999/xlink" content-type="doi" xlink:type="simple">10.3897/zookeys.1204.117261.figure1</object-id><object-id xmlns:xlink="http://www.w3.org/1999/xlink" content-type="arpha" xlink:type="simple">A8B52994-FC95-5730-A94F-4AEBA9D325D8</object-id><label>Figure 1.</label><caption><p>Map showing sampling sites of four new <italic><tp:taxon-name><tp:taxon-name-part taxon-name-part-type="genus" reg="Marphysa">Marphysa</tp:taxon-name-part></tp:taxon-name></italic> species in Terengganu mangrove forest, east coast of Peninsular Malaysia <bold>A</bold> location of Terengganu on the east of Peninsular Malaysia <bold>B</bold> symbols indicate each sampling site; Setiu Wetlands (red star), Kuala Ibai (red rhombus), Merchang (red triangle), and Kerteh (red oval).</p></caption><graphic xmlns:xlink="http://www.w3.org/1999/xlink" xlink:href="zookeys-1204-065_article-117261__-g001.jpg" position="float" orientation="portrait" xlink:type="simple" id="oo_1062327.jpg"><uri content-type="original_file" xlink:type="simple">https://binary.pensoft.net/fig/1062327</uri></graphic></fig><fig id="F2" position="float" orientation="portrait"><object-id xmlns:xlink="http://www.w3.org/1999/xlink" content-type="doi" xlink:type="simple">10.3897/zookeys.1204.117261.figure2</object-id><object-id xmlns:xlink="http://www.w3.org/1999/xlink" content-type="arpha" xlink:type="simple">D6273421-9007-5AD9-94C1-246B41347EED</object-id><label>Figure 2.</label><caption><p>The schematic drawing of type of pectinate chaetae present in <italic><tp:taxon-name><tp:taxon-name-part taxon-name-part-type="genus" reg="Marphysa">Marphysa</tp:taxon-name-part></tp:taxon-name></italic> from Terengganu <bold>A</bold> thin, narrow isodont with short and slender inner teeth (type 1) <bold>B</bold> thin, wide isodont with short and slender inner teeth (type 2) <bold>C</bold> thin, narrow heterodont with short and slender inner teeth (type 3) <bold>D</bold> thick, wide isodont with short and slender inner teeth (type 4) <bold>E</bold> thick, wide isodont with short and slender inner teeth (type 5) <bold>F</bold> thick, narrow anodont with long and thick inner teeth (type 6) <bold>G</bold> thick, wide anodont with long and slender inner teeth (type 7) <bold>H</bold> thick, wide anodont with long and thick inner teeth (type 8). Scale bars: 18 µm (<bold>A</bold>); 35 µm (<bold>B, G</bold>); 20 µm (<bold>C</bold>); 38 µm (<bold>D</bold>); 32 µm (<bold>E</bold>); 13 µm (<bold>F</bold>); 30 µm (<bold>H</bold>).</p></caption><graphic xmlns:xlink="http://www.w3.org/1999/xlink" xlink:href="zookeys-1204-065_article-117261__-g002.jpg" position="float" orientation="portrait" xlink:type="simple" id="oo_1062328.jpg"><uri content-type="original_file" xlink:type="simple">https://binary.pensoft.net/fig/1062328</uri></graphic></fig><table-wrap id="T4" position="float" orientation="portrait"><label>Table 4.</label><caption><p>Distance of sampling sites from river mouth, type of sediment textures and total organic matter content of sampling sites in Terengganu mangrove forest.</p></caption><table id="TID0EY4AI" rules="all"><tbody><tr><th rowspan="1" colspan="1">Sampling sites</th><th rowspan="1" colspan="1">Distance from river mouth (km)</th><th rowspan="1" colspan="1">Type of sediment texture</th><th rowspan="1" colspan="1">Organic matter content (%)</th></tr><tr><td rowspan="1" colspan="1">Setiu Wetlands</td><td rowspan="1" colspan="1">0.9</td><td rowspan="1" colspan="1">Slightly gravelly sand</td><td rowspan="1" colspan="1">1.02 ± 0.17</td></tr><tr><td rowspan="1" colspan="1">Merchang mangrove estuary</td><td rowspan="1" colspan="1">0.85</td><td rowspan="1" colspan="1">Gravelly sand</td><td rowspan="1" colspan="1">5.11 ± 0.91</td></tr><tr><td rowspan="1" colspan="1">Kuala Ibai mangrove estuary</td><td rowspan="1" colspan="1">0.83</td><td rowspan="1" colspan="1">Slightly gravelly sand</td><td rowspan="1" colspan="1">1.66 ± 0.89</td></tr><tr><td rowspan="1" colspan="1">Kuala Ibai lagoon</td><td rowspan="1" colspan="1">0.53</td><td rowspan="1" colspan="1">Slightly gravelly sand</td><td rowspan="1" colspan="1">1.97 ± 0.29</td></tr><tr><td rowspan="1" colspan="1">Kerteh mangrove river</td><td rowspan="1" colspan="1">3.12</td><td rowspan="1" colspan="1">Gravelly muddy sand</td><td rowspan="1" colspan="1">0.29 ± 0.05</td></tr></tbody></table></table-wrap><table-wrap id="T6" position="float" orientation="portrait"><label>Table 6.</label><caption><p>Morphological features comparison between <italic><tp:taxon-name><tp:taxon-name-part taxon-name-part-type="genus" reg="Marphysa">Marphysa</tp:taxon-name-part></tp:taxon-name></italic> Group B (Sanguinea) described in this study and species occurring within Malaysian water bodies (South China Sea). The features for new species are based on the holotype, with variation in parentheses for paratypes. Abbreviations: <abbrev xmlns:xlink="http://www.w3.org/1999/xlink" xlink:title="maxillary formula, roman numerals refer to number of maxilla" id="ABBRID0EVLBI" xlink:type="simple">MF</abbrev>: maxillary formula, roman numerals refer to number of maxilla; <abbrev xmlns:xlink="http://www.w3.org/1999/xlink" xlink:title="first peristomial ring" id="ABBRID0EZLBI" xlink:type="simple">PR-I</abbrev>: first peristomial ring; <abbrev xmlns:xlink="http://www.w3.org/1999/xlink" xlink:title="second peristomial ring" id="ABBRID0E4LBI" xlink:type="simple">PR-II</abbrev>: second peristomial ring; <abbrev xmlns:xlink="http://www.w3.org/1999/xlink" xlink:title="present/absent" id="ABBRID0EBMBI" xlink:type="simple">p/a</abbrev>: present/absent; <abbrev xmlns:xlink="http://www.w3.org/1999/xlink" xlink:title="no information available" id="ABBRID0EFMBI" xlink:type="simple">NIA</abbrev>: no information available. The major differences between the species are marked with asterisk (*).</p></caption><table id="TID0EFKBI" rules="all"><tbody><tr><th rowspan="1" colspan="1">Morphological feature</th><th rowspan="1" colspan="1"><italic><tp:taxon-name><tp:taxon-name-part taxon-name-part-type="genus" reg="Marphysa">M.</tp:taxon-name-part><tp:taxon-name-part taxon-name-part-type="species" reg="hongkongensa">hongkongensa</tp:taxon-name-part></tp:taxon-name></italic> Wang, Zhang &amp; Qiu, 2018</th><th rowspan="1" colspan="1"><italic><tp:taxon-name><tp:taxon-name-part taxon-name-part-type="genus" reg="Marphysa">M.</tp:taxon-name-part><tp:taxon-name-part taxon-name-part-type="species" reg="iloiloensis">iloiloensis</tp:taxon-name-part></tp:taxon-name></italic> Glasby, Mandario, Burghardt, Kupriyanova, Gunton &amp; Hutchings, 2019</th><th rowspan="1" colspan="1"><italic><tp:taxon-name><tp:taxon-name-part taxon-name-part-type="genus" reg="Marphysa">M.</tp:taxon-name-part><tp:taxon-name-part taxon-name-part-type="species" reg="multipectinata">multipectinata</tp:taxon-name-part></tp:taxon-name></italic> Liu, Hutchings &amp; Sun, 2017</th><th rowspan="1" colspan="1"><italic><tp:taxon-name><tp:taxon-name-part taxon-name-part-type="genus" reg="Marphysa">M.</tp:taxon-name-part><tp:taxon-name-part taxon-name-part-type="species" reg="orientalis">orientalis</tp:taxon-name-part></tp:taxon-name></italic>, Treadwell, 1936</th><th rowspan="1" colspan="1"><italic><tp:taxon-name><tp:taxon-name-part taxon-name-part-type="genus" reg="Marphysa">M.</tp:taxon-name-part><tp:taxon-name-part taxon-name-part-type="species" reg="tribranchiata">tribranchiata</tp:taxon-name-part></tp:taxon-name></italic> Liu, Hutchings &amp; Sun, 2017</th><th rowspan="1" colspan="1"><italic><tp:taxon-name><tp:taxon-name-part taxon-name-part-type="genus" reg="Marphysa">M.</tp:taxon-name-part><tp:taxon-name-part taxon-name-part-type="species" reg="tripectinata">tripectinata</tp:taxon-name-part></tp:taxon-name></italic> Liu, Hutchings &amp; Sun, 2017</th><th rowspan="1" colspan="1"><italic><tp:taxon-name><tp:taxon-name-part taxon-name-part-type="genus" reg="Marphysa">M.</tp:taxon-name-part><tp:taxon-name-part taxon-name-part-type="species" reg="merchangensis">merchangensis</tp:taxon-name-part></tp:taxon-name></italic> sp. nov.</th><th rowspan="1" colspan="1"><italic><tp:taxon-name><tp:taxon-name-part taxon-name-part-type="genus" reg="Marphysa">M.</tp:taxon-name-part><tp:taxon-name-part taxon-name-part-type="species" reg="setiuense">setiuense</tp:taxon-name-part></tp:taxon-name></italic> sp. nov.</th></tr><tr><td rowspan="1" colspan="1">Source of Information</td><td rowspan="1" colspan="1">Holotype: SWIMS-ANN-18-012; Paratypes: SWIMS-ANN-18-013- (<xref ref-type="bibr" rid="B43">Wang et al. 2018</xref>)</td><td rowspan="1" colspan="1">Holotype: NTM W29624; Paratypes: NTM W29619 – NTM29623 (<xref ref-type="bibr" rid="B14">Glasby et al. 2019</xref>)</td><td rowspan="1" colspan="1">Holotype: ASIZW0000345-1 (<xref ref-type="bibr" rid="B25">Liu et al. 2017</xref>)</td><td rowspan="1" colspan="1">Type: USNM. No. 20114 (<xref ref-type="bibr" rid="B41">Treadwell 1936</xref>)</td><td rowspan="1" colspan="1">Holotype: ASIZW0000348-2 (<xref ref-type="bibr" rid="B25">Liu et al. 2017</xref>)</td><td rowspan="1" colspan="1">Holotype: <named-content xmlns:xlink="http://www.w3.org/1999/xlink" content-type="dwc:institutional_code" xlink:title="Australian Museum, Sydney, Australia" xlink:href="http://grbio.org/institution/australian-museum" xlink:type="simple">AM</named-content> W.49069 (<xref ref-type="bibr" rid="B25">Liu et al. 2017</xref>)</td><td rowspan="1" colspan="1">Holotype: UMTAnn 2149 (this study)</td><td rowspan="1" colspan="1">Holotype: UMTAnn 2177 (this study)</td></tr><tr><td rowspan="1" colspan="1">Size (mm): <abbrev xmlns:xlink="http://www.w3.org/1999/xlink" xlink:title="Length at chaetiger 10" id="ABBRID0ENSBI" xlink:type="simple">L10</abbrev>, <abbrev xmlns:xlink="http://www.w3.org/1999/xlink" xlink:title="width at chaetiger 10" id="ABBRID0ERSBI" xlink:type="simple">W10</abbrev></td><td rowspan="1" colspan="1">3.3–7.0, 2.2–5.3</td><td rowspan="1" colspan="1"><abbrev xmlns:xlink="http://www.w3.org/1999/xlink" xlink:title="no information available" id="ABBRID0E2SBI" xlink:type="simple">NIA</abbrev>, 2.6</td><td rowspan="1" colspan="1">13.9, 5.7</td><td rowspan="1" colspan="1">
                      <abbrev xmlns:xlink="http://www.w3.org/1999/xlink" xlink:title="no information available" id="ABBRID0EGTBI" xlink:type="simple">NIA</abbrev>
                    </td><td rowspan="1" colspan="1">8.7, 3.9</td><td rowspan="1" colspan="1">12.7, 5.95</td><td rowspan="1" colspan="1">5.25 (3.45–5.85), 2.85 (1.95–3.15)</td><td rowspan="1" colspan="1">2.7 (2.85–4.8), 1.8 (1.65–2.55)</td></tr><tr><td rowspan="1" colspan="1">Prostomium: shape</td><td rowspan="1" colspan="1">Bilobed</td><td rowspan="1" colspan="1">Bilobed</td><td rowspan="1" colspan="1">Bilobed</td><td rowspan="1" colspan="1">Bilobed</td><td rowspan="1" colspan="1">Bilobed</td><td rowspan="1" colspan="1">Bilobed</td><td rowspan="1" colspan="1">Bilobed</td><td rowspan="1" colspan="1">Bilobed</td></tr><tr><td rowspan="1" colspan="1">Palps: reaching</td><td rowspan="1" colspan="1">Chaetiger 1</td><td rowspan="1" colspan="1">Chaetiger 1</td><td rowspan="1" colspan="1">
                      <abbrev xmlns:xlink="http://www.w3.org/1999/xlink" xlink:title="first peristomial ring" id="ABBRID0EAVBI" xlink:type="simple">PR-I</abbrev>
                    </td><td rowspan="1" colspan="1">
                      <abbrev xmlns:xlink="http://www.w3.org/1999/xlink" xlink:title="no information available" id="ABBRID0EIVBI" xlink:type="simple">NIA</abbrev>
                    </td><td rowspan="1" colspan="1">Chaetiger 1</td><td rowspan="1" colspan="1">
                      <abbrev xmlns:xlink="http://www.w3.org/1999/xlink" xlink:title="first peristomial ring" id="ABBRID0ETVBI" xlink:type="simple">PR-I</abbrev>
                    </td><td rowspan="1" colspan="1">
                      <abbrev xmlns:xlink="http://www.w3.org/1999/xlink" xlink:title="second peristomial ring" id="ABBRID0E2VBI" xlink:type="simple">PR-II</abbrev>
                    </td><td rowspan="1" colspan="1">Chaetiger 3</td></tr><tr><td rowspan="1" colspan="1">Lateral antennae:reaching</td><td rowspan="1" colspan="1">Chaetiger 1</td><td rowspan="1" colspan="1">Chaetiger 1 or 2</td><td rowspan="1" colspan="1">
                      <abbrev xmlns:xlink="http://www.w3.org/1999/xlink" xlink:title="first peristomial ring" id="ABBRID0EQWBI" xlink:type="simple">PR-I</abbrev>
                    </td><td rowspan="1" colspan="1">
                      <abbrev xmlns:xlink="http://www.w3.org/1999/xlink" xlink:title="no information available" id="ABBRID0EYWBI" xlink:type="simple">NIA</abbrev>
                    </td><td rowspan="1" colspan="1">Chaetiger 2</td><td rowspan="1" colspan="1">
                      <abbrev xmlns:xlink="http://www.w3.org/1999/xlink" xlink:title="second peristomial ring" id="ABBRID0EDXBI" xlink:type="simple">PR-II</abbrev>
                    </td><td rowspan="1" colspan="1">Chaetiger 2</td><td rowspan="1" colspan="1">Chaetiger 4</td></tr><tr><td rowspan="1" colspan="1">Median antennae: reaching</td><td rowspan="1" colspan="1">Chaetiger 1 or 2</td><td rowspan="1" colspan="1">Chaetiger 1 or 2</td><td rowspan="1" colspan="1">
                      <abbrev xmlns:xlink="http://www.w3.org/1999/xlink" xlink:title="second peristomial ring" id="ABBRID0E2XBI" xlink:type="simple">PR-II</abbrev>
                    </td><td rowspan="1" colspan="1">
                      <abbrev xmlns:xlink="http://www.w3.org/1999/xlink" xlink:title="no information available" id="ABBRID0EDYBI" xlink:type="simple">NIA</abbrev>
                    </td><td rowspan="1" colspan="1">Chaetiger 3</td><td rowspan="1" colspan="1">Chaetiger 1</td><td rowspan="1" colspan="1">Chaetiger 3</td><td rowspan="1" colspan="1">Chaetiger 5</td></tr><tr><td rowspan="1" colspan="1">Peduncle in prostomial appendages</td><td rowspan="1" colspan="1">Absent</td><td rowspan="1" colspan="1">Absent</td><td rowspan="1" colspan="1">Absent</td><td rowspan="1" colspan="1">Absent</td><td rowspan="1" colspan="1">Absent</td><td rowspan="1" colspan="1">Absent</td><td rowspan="1" colspan="1">Absent</td><td rowspan="1" colspan="1">Absent</td></tr><tr><td rowspan="1" colspan="1">Eyes*</td><td rowspan="1" colspan="1">Absent</td><td rowspan="1" colspan="1">Present</td><td rowspan="1" colspan="1">Present</td><td rowspan="1" colspan="1">Absent</td><td rowspan="1" colspan="1">Absent</td><td rowspan="1" colspan="1">Absent</td><td rowspan="1" colspan="1">Present</td><td rowspan="1" colspan="1">Present</td></tr><tr><td rowspan="1" colspan="1"><abbrev xmlns:xlink="http://www.w3.org/1999/xlink" xlink:title="maxillary formula, roman numerals refer to number of maxilla" id="ABBRID0EQ1BI" xlink:type="simple">MF</abbrev>: MII, MIII, MIV*</td><td rowspan="1" colspan="1">5-6+5–6, 7+0, 4+8</td><td rowspan="1" colspan="1">4+5, 4–5+0, 3–4+5–6</td><td rowspan="1" colspan="1">3+3, 4+0, 4+5</td><td rowspan="1" colspan="1">3+3, 4+0, 4+3</td><td rowspan="1" colspan="1">4+4, 5+0, 4+8</td><td rowspan="1" colspan="1">5+5, 5+0, 4+8</td><td rowspan="1" colspan="1">5 (4–5)+5 (5–6), 7 (6–7)+0, 4 (4–5)+8 (5–8)</td><td rowspan="1" colspan="1">5 (4–5)+5 (4–6), 5 (4–6)+0, 3 (3–4)+6 (7–8)</td></tr><tr><td rowspan="1" colspan="1">Branchiae: shape</td><td rowspan="1" colspan="1">Pectinate</td><td rowspan="1" colspan="1">Pectinate</td><td rowspan="1" colspan="1">Palmate</td><td rowspan="1" colspan="1">
                      <abbrev xmlns:xlink="http://www.w3.org/1999/xlink" xlink:title="no information available" id="ABBRID0E42BI" xlink:type="simple">NIA</abbrev>
                    </td><td rowspan="1" colspan="1">Pectinate</td><td rowspan="1" colspan="1">Pectinate</td><td rowspan="1" colspan="1">Pectinate</td><td rowspan="1" colspan="1">Pectinate</td></tr><tr><td rowspan="1" colspan="1">Branchiae: start chaetiger; last chaetiger before pygidium</td><td rowspan="1" colspan="1">15–35; until pygidium</td><td rowspan="1" colspan="1">16–20; until pygidium</td><td rowspan="1" colspan="1">32; end at chaetiger 281</td><td rowspan="1" colspan="1">45; end ~30 last chaetiger</td><td rowspan="1" colspan="1">26; end at chaetiger 181</td><td rowspan="1" colspan="1">15; end at chaetiger 399</td><td rowspan="1" colspan="1">24 (16–27); end ~10 last chaetiger</td><td rowspan="1" colspan="1">20 (15–25); until pygidium</td></tr><tr><td rowspan="1" colspan="1">Branchial filaments: numbers</td><td rowspan="1" colspan="1">5–10</td><td rowspan="1" colspan="1">6–7</td><td rowspan="1" colspan="1">5</td><td rowspan="1" colspan="1">3</td><td rowspan="1" colspan="1">3</td><td rowspan="1" colspan="1">8</td><td rowspan="1" colspan="1">6</td><td rowspan="1" colspan="1">5</td></tr><tr><td rowspan="1" colspan="1">Dorsal cirri: shaped</td><td rowspan="1" colspan="1">Conical</td><td rowspan="1" colspan="1">Conical</td><td rowspan="1" colspan="1">
                      <abbrev xmlns:xlink="http://www.w3.org/1999/xlink" xlink:title="no information available" id="ABBRID0ET5BI" xlink:type="simple">NIA</abbrev>
                    </td><td rowspan="1" colspan="1">Conical</td><td rowspan="1" colspan="1">
                      <abbrev xmlns:xlink="http://www.w3.org/1999/xlink" xlink:title="no information available" id="ABBRID0E55BI" xlink:type="simple">NIA</abbrev>
                    </td><td rowspan="1" colspan="1">
                      <abbrev xmlns:xlink="http://www.w3.org/1999/xlink" xlink:title="no information available" id="ABBRID0EG6BI" xlink:type="simple">NIA</abbrev>
                    </td><td rowspan="1" colspan="1">Digitiform</td><td rowspan="1" colspan="1">Thumb-shape, digitiform</td></tr><tr><td rowspan="1" colspan="1">Prechaetal lobe: shaped</td><td rowspan="1" colspan="1">Transverse fold</td><td rowspan="1" colspan="1">Transverse fold</td><td rowspan="1" colspan="1">
                      <abbrev xmlns:xlink="http://www.w3.org/1999/xlink" xlink:title="no information available" id="ABBRID0E56BI" xlink:type="simple">NIA</abbrev>
                    </td><td rowspan="1" colspan="1">
                      <abbrev xmlns:xlink="http://www.w3.org/1999/xlink" xlink:title="no information available" id="ABBRID0EGACI" xlink:type="simple">NIA</abbrev>
                    </td><td rowspan="1" colspan="1">
                      <abbrev xmlns:xlink="http://www.w3.org/1999/xlink" xlink:title="no information available" id="ABBRID0EOACI" xlink:type="simple">NIA</abbrev>
                    </td><td rowspan="1" colspan="1">
                      <abbrev xmlns:xlink="http://www.w3.org/1999/xlink" xlink:title="no information available" id="ABBRID0EWACI" xlink:type="simple">NIA</abbrev>
                    </td><td rowspan="1" colspan="1">Transverse fold</td><td rowspan="1" colspan="1">Transverse fold</td></tr><tr><td rowspan="1" colspan="1">Chaetal lobe: shaped</td><td rowspan="1" colspan="1">Rounded</td><td rowspan="1" colspan="1">Rounded</td><td rowspan="1" colspan="1">
                      <abbrev xmlns:xlink="http://www.w3.org/1999/xlink" xlink:title="no information available" id="ABBRID0EOBCI" xlink:type="simple">NIA</abbrev>
                    </td><td rowspan="1" colspan="1">Rounded</td><td rowspan="1" colspan="1">
                      <abbrev xmlns:xlink="http://www.w3.org/1999/xlink" xlink:title="no information available" id="ABBRID0EZBCI" xlink:type="simple">NIA</abbrev>
                    </td><td rowspan="1" colspan="1">
                      <abbrev xmlns:xlink="http://www.w3.org/1999/xlink" xlink:title="no information available" id="ABBRID0EBCCI" xlink:type="simple">NIA</abbrev>
                    </td><td rowspan="1" colspan="1">Rounded and conical</td><td rowspan="1" colspan="1">Rounded</td></tr><tr><td rowspan="1" colspan="1">Aciculae: shape; colour</td><td rowspan="1" colspan="1"><abbrev xmlns:xlink="http://www.w3.org/1999/xlink" xlink:title="no information available" id="ABBRID0ETCCI" xlink:type="simple">NIA</abbrev>; black with paler tips</td><td rowspan="1" colspan="1">Blunt; black with paler tips</td><td rowspan="1" colspan="1"><abbrev xmlns:xlink="http://www.w3.org/1999/xlink" xlink:title="no information available" id="ABBRID0E5CCI" xlink:type="simple">NIA</abbrev>; brown</td><td rowspan="1" colspan="1">Blunt; black</td><td rowspan="1" colspan="1"><abbrev xmlns:xlink="http://www.w3.org/1999/xlink" xlink:title="no information available" id="ABBRID0EJDCI" xlink:type="simple">NIA</abbrev>; brown</td><td rowspan="1" colspan="1"><abbrev xmlns:xlink="http://www.w3.org/1999/xlink" xlink:title="no information available" id="ABBRID0ERDCI" xlink:type="simple">NIA</abbrev>; black</td><td rowspan="1" colspan="1">Blunt; black and translucent at distal end</td><td rowspan="1" colspan="1">Blunt; black and translucent at distal end</td></tr><tr><td rowspan="1" colspan="1">Subacicular limbate chaetae: (<abbrev xmlns:xlink="http://www.w3.org/1999/xlink" xlink:title="present/absent" id="ABBRID0EAECI" xlink:type="simple">p/a</abbrev>); distribution</td><td rowspan="1" colspan="1">Absent; all chaetigers</td><td rowspan="1" colspan="1">Absent; all chaetigers</td><td rowspan="1" colspan="1">Absent; all chaetigers</td><td rowspan="1" colspan="1">Absent; all chaetigers</td><td rowspan="1" colspan="1">Absent; all chaetigers</td><td rowspan="1" colspan="1">Absent; all chaetigers</td><td rowspan="1" colspan="1">Absent; all chaetigers</td><td rowspan="1" colspan="1">Absent; all chaetigers</td></tr><tr><td rowspan="1" colspan="1">Pectinate chaetae: number of type*</td><td rowspan="1" colspan="1">4</td><td rowspan="1" colspan="1">3</td><td rowspan="1" colspan="1">4</td><td rowspan="1" colspan="1">
                      <abbrev xmlns:xlink="http://www.w3.org/1999/xlink" xlink:title="no information available" id="ABBRID0ENFCI" xlink:type="simple">NIA</abbrev>
                    </td><td rowspan="1" colspan="1">3</td><td rowspan="1" colspan="1">3</td><td rowspan="1" colspan="1">5</td><td rowspan="1" colspan="1">4</td></tr><tr><td rowspan="1" colspan="1">Subacicular hook: shape; colour*</td><td rowspan="1" colspan="1">Unidentate and bidentate; amber</td><td rowspan="1" colspan="1">Unidentate; amber to black</td><td rowspan="1" colspan="1">Unidentate and bidentate; yellow</td><td rowspan="1" colspan="1">Unidentate; <abbrev xmlns:xlink="http://www.w3.org/1999/xlink" xlink:title="no information available" id="ABBRID0EOGCI" xlink:type="simple">NIA</abbrev></td><td rowspan="1" colspan="1">Unidentate and bidentate; brown</td><td rowspan="1" colspan="1">Unidentate</td><td rowspan="1" colspan="1">Unidentate; light brown and translucent at distal end</td><td rowspan="1" colspan="1">Unidentate and bidentate; light brown and translucent at distal end</td></tr><tr><td rowspan="1" colspan="1">Subacicular hook: start chaetiger*</td><td rowspan="1" colspan="1">26–58</td><td rowspan="1" colspan="1">30–38</td><td rowspan="1" colspan="1">20</td><td rowspan="1" colspan="1">Present in posterior region (No information on start chaetiger)</td><td rowspan="1" colspan="1">20</td><td rowspan="1" colspan="1">170</td><td rowspan="1" colspan="1">37 (26–42)</td><td rowspan="1" colspan="1">25 (21–38)</td></tr><tr><td rowspan="1" colspan="1">Subacicular hook: distribution</td><td rowspan="1" colspan="1">Continuous</td><td rowspan="1" colspan="1">Continuous</td><td rowspan="1" colspan="1">Continuous</td><td rowspan="1" colspan="1">
                      <abbrev xmlns:xlink="http://www.w3.org/1999/xlink" xlink:title="no information available" id="ABBRID0EKICI" xlink:type="simple">NIA</abbrev>
                    </td><td rowspan="1" colspan="1">Continuous</td><td rowspan="1" colspan="1">Continuous</td><td rowspan="1" colspan="1">Continuous</td><td rowspan="1" colspan="1">Continuous</td></tr></tbody></table></table-wrap></tp:treatment-sec><ref-list><ref id="B43"><mixed-citation xmlns:xlink="http://www.w3.org/1999/xlink" xlink:type="simple"><person-group><name name-style="western"><surname>Wang</surname><given-names>Z</given-names></name><name name-style="western"><surname>Zhang</surname><given-names>Y</given-names></name><name name-style="western"><surname>Qiu</surname><given-names>JW</given-names></name></person-group> (<year>2018</year>) A new species in the <italic><tp:taxon-name><tp:taxon-name-part taxon-name-part-type="genus">Marphysa</tp:taxon-name-part></tp:taxon-name></italic> sanguinea complex (<tp:taxon-name><tp:taxon-name-part taxon-name-part-type="phylum">Annelida</tp:taxon-name-part></tp:taxon-name>, <tp:taxon-name><tp:taxon-name-part taxon-name-part-type="family">Eunicidae</tp:taxon-name-part></tp:taxon-name>) from Hong Kong. Zoological Studies 57. <ext-link xlink:href="10.6620/ZS.2018.57-48" ext-link-type="doi" xlink:type="simple">https://doi.org/10.6620/ZS.2018.57-48</ext-link></mixed-citation></ref><ref id="B14"><mixed-citation xmlns:xlink="http://www.w3.org/1999/xlink" xlink:type="simple"><person-group><name name-style="western"><surname>Glasby</surname><given-names>CJ</given-names></name><name name-style="western"><surname>Mandario</surname><given-names>MAE</given-names></name><name name-style="western"><surname>Burghardt</surname><given-names>I</given-names></name><name name-style="western"><surname>Kupriyanova</surname><given-names>E</given-names></name><name name-style="western"><surname>Gunton</surname><given-names>LM</given-names></name><name name-style="western"><surname>Hutchings</surname><given-names>P</given-names></name></person-group> (<year>2019</year>) <article-title>A new species of the sanguinea-group Quatrefages, 1866 (<tp:taxon-name><tp:taxon-name-part taxon-name-part-type="phylum">Annelida</tp:taxon-name-part></tp:taxon-name>: <tp:taxon-name><tp:taxon-name-part taxon-name-part-type="family">Eunicidae</tp:taxon-name-part></tp:taxon-name>: <italic><tp:taxon-name><tp:taxon-name-part taxon-name-part-type="genus">Marphysa</tp:taxon-name-part></tp:taxon-name></italic>) from the Philippines.</article-title><source>Zootaxa</source><volume>4674</volume>(<issue>2</issue>): <fpage>264</fpage>–<lpage>282</lpage>. <ext-link xlink:href="10.11646/zootaxa.4674.2.7" ext-link-type="doi" xlink:type="simple">https://doi.org/10.11646/zootaxa.4674.2.7</ext-link></mixed-citation></ref><ref id="B25"><mixed-citation xmlns:xlink="http://www.w3.org/1999/xlink" xlink:type="simple"><person-group><name name-style="western"><surname>Liu</surname><given-names>Y</given-names></name><name name-style="western"><surname>Hutchings</surname><given-names>P</given-names></name><name name-style="western"><surname>Sun</surname><given-names>S-C</given-names></name></person-group> (<year>2017</year>) <article-title>Three new species of <italic><tp:taxon-name><tp:taxon-name-part taxon-name-part-type="genus">Marphysa</tp:taxon-name-part></tp:taxon-name></italic> Quatrefages, 1865 (<tp:taxon-name><tp:taxon-name-part taxon-name-part-type="class">Polychaeta</tp:taxon-name-part></tp:taxon-name>: <tp:taxon-name><tp:taxon-name-part taxon-name-part-type="order">Eunicida</tp:taxon-name-part></tp:taxon-name>: <tp:taxon-name><tp:taxon-name-part taxon-name-part-type="family">Eunicidae</tp:taxon-name-part></tp:taxon-name>) from the south coast of China and redescription of <italic><tp:taxon-name><tp:taxon-name-part taxon-name-part-type="genus">Marphysa</tp:taxon-name-part><tp:taxon-name-part taxon-name-part-type="species">sinensis</tp:taxon-name-part></tp:taxon-name></italic> Monro, 1934.</article-title><source>Zootaxa</source><volume>4263</volume>(<issue>2</issue>): <fpage>228</fpage>–<lpage>250</lpage>. <ext-link xlink:href="10.11646/zootaxa.4263.2.2" ext-link-type="doi" xlink:type="simple">https://doi.org/10.11646/zootaxa.4263.2.2</ext-link></mixed-citation></ref><ref id="B41"><mixed-citation xmlns:xlink="http://www.w3.org/1999/xlink" xlink:type="simple"><person-group><name name-style="western"><surname>Treadwell</surname><given-names>AL</given-names></name></person-group> (<year>1936</year>) <article-title>Polychaetous annelids from Amoy, China.</article-title><source>Proceedings of the United States National Museum</source><volume>83</volume>(<issue>2984</issue>): <fpage>261</fpage>–<lpage>278</lpage>. <ext-link xlink:href="10.5479/si.00963801.83-2984.261" ext-link-type="doi" xlink:type="simple">https://doi.org/10.5479/si.00963801.83-2984.261</ext-link></mixed-citation></ref></ref-list></tp:taxon-treatment>
