# Supplementary material for: ﻿Four new species of Marphysa (Annelida, Eunicida, Eunicidae) from the east coast of Peninsular Malaysia
Source: Zookeys. 2024 Jun 4;1204:65–103. doi: 10.3897/zookeys.1204.117261 (PMC11167278; doi:10.3897/zookeys.1204.117261)
Supplement: XML Treatment for Marphysa ibaiensis [file zookeys.1204.117261-treatment5.xml]

<!DOCTYPE tp:taxon-treatment
  PUBLIC "-//TaxonX//DTD Taxonomic Treatment Publishing DTD v0 20100105//EN" "tax-treatment-NSO.dtd">
<tp:taxon-treatment xmlns:tp="http://www.plazi.org/taxpub"><tp:treatment-meta><kwd-group><label>Taxon classification</label><kwd>
                <named-content content-type="kingdom">Animalia</named-content>
              </kwd><kwd>
                <named-content content-type="order">Eunicida</named-content>
              </kwd><kwd>
                <named-content content-type="family">Eunicidae</named-content>
              </kwd></kwd-group><mixed-citation publication-type="journal"><person-group><name><surname>Che Engku Abdullah</surname><given-names>Che Engku Siti Mariam</given-names></name><name><surname>Idris</surname><given-names>Izwandy</given-names></name><name><surname>Fahmi</surname><given-names>Afiq Durrani Mohd</given-names></name><name><surname>Flaxman</surname><given-names>Beth</given-names></name><name><surname>Hutchings</surname><given-names>Pat</given-names></name></person-group><article-title>﻿Four new species of <italic><tp:taxon-name><tp:taxon-name-part taxon-name-part-type="genus" reg="Marphysa">Marphysa</tp:taxon-name-part></tp:taxon-name></italic> (<tp:taxon-name><tp:taxon-name-part taxon-name-part-type="phylum">Annelida</tp:taxon-name-part></tp:taxon-name>, <tp:taxon-name><tp:taxon-name-part taxon-name-part-type="order">Eunicida</tp:taxon-name-part></tp:taxon-name>, <tp:taxon-name><tp:taxon-name-part taxon-name-part-type="family">Eunicidae</tp:taxon-name-part></tp:taxon-name>) from the east coast of Peninsular Malaysia</article-title><source>Zookeys</source><day>04</day><month>06</month><year>2024</year><volume>1204</volume><fpage>65</fpage><lpage>103</lpage><pub-id pub-id-type="doi">10.3897/zookeys.1204.117261</pub-id></mixed-citation></tp:treatment-meta><tp:nomenclature><label>﻿</label><tp:taxon-name>
              <object-id xmlns:xlink="http://www.w3.org/1999/xlink" content-type="arpha" xlink:type="simple">02B523B8-A842-57E9-9251-CBE50DFBBA48</object-id>
              <tp:taxon-name-part taxon-name-part-type="genus" reg="Marphysa">Marphysa</tp:taxon-name-part>
              <tp:taxon-name-part taxon-name-part-type="species" reg="ibaiensis">ibaiensis</tp:taxon-name-part>
              <object-id xmlns:xlink="http://www.w3.org/1999/xlink" content-type="zoobank" xlink:type="simple">https://zoobank.org/EFD572B1-A215-49FF-9C42-76DA2561E4D9</object-id>
            </tp:taxon-name><tp:taxon-status xmlns:xlink="http://www.w3.org/1999/xlink" xlink:type="simple">sp. nov.</tp:taxon-status><xref ref-type="fig" rid="F1">Figs 1</xref><xref ref-type="fig" rid="F2">, 2</xref><xref ref-type="fig" rid="F14">, 14</xref><xref ref-type="fig" rid="F15">, 15</xref><xref ref-type="fig" rid="F16">, 16</xref></tp:nomenclature><tp:treatment-sec sec-type="material" id="SECID0E2TDI"><title>Material examined.</title><p><bold><italic>Holotype</italic>.</bold> UMTAnn 2179, complete, antero-ventrally dissected, some parapodia mounted for SEM. <bold><italic>Paratypes</italic>.</bold><named-content xmlns:xlink="http://www.w3.org/1999/xlink" content-type="dwc:institutional_code" xlink:title="Australian Museum, Sydney, Australia" xlink:href="http://grbio.org/institution/australian-museum" xlink:type="simple">AM</named-content> W.54052, complete, some parapodia mounted for SEM. LACM-AHF 13500 to 13502, complete, some parapodia removed; ZRC.ANN.1610 to 1612, complete, some parapodia removed; SAM-MB-A096022, complete, some parapodia removed. All material was collected from the east coast of Peninsular Malaysia, Terengganu, Kuala Ibai lagoon (<named-content xmlns:xlink="http://www.w3.org/1999/xlink" content-type="dwc:verbatimCoordinates" xlink:type="simple"><named-content content-type="geo-json" specific-use="{&#34;type&#34;:&#34;Point&#34;,&#34;coordinates&#34;:[103.169900,5.286633]}" id="NCID0ESUDI" xlink:type="simple">05°17.198'N, 103°10.194'E</named-content></named-content>) and estuary (<named-content xmlns:xlink="http://www.w3.org/1999/xlink" content-type="dwc:verbatimCoordinates" xlink:type="simple"><named-content content-type="geo-json" specific-use="{&#34;type&#34;:&#34;Point&#34;,&#34;coordinates&#34;:[103.168950,5.279667]}" id="NCID0E1UDI" xlink:type="simple">05°16.780'N, 103°10.137'E</named-content></named-content>), October 2021.</p></tp:treatment-sec><tp:treatment-sec sec-type="diagnosis" id="SECID0E6UDI"><title>Diagnosis.</title><p>Prostomium completely bilobed, five prostomial appendages without articulations; eyes absent. Peristomium without Peristomial cirri. Maxillary apparatus with four pairs of maxillae, an unpaired on the left side, MI with falcal arch extended at sub-right angle, basal outer edge arched, basal inner edge lacking curvature. MII with triangular teeth and without attachment lamella. MIII slightly curved, with equal-sized triangular teeth, without attachment lamella. MIV with curved attachment lamella. Branchiae distributed along entire body. Dorsal cirri without articulations; postchaetal lobe well developed in anterior regions. Ventral cirri with swollen, inflated base. Sub-aciculae black, blunt, and translucent at distal end, pale brown in posterior-most parapodia. Supra-acicular chaetae include limbate, pectinate, thin, narrow isodont with short and slender inner teeth, pectinate thin, narrow heterodont with short and slender inner teeth, pectinate thick, wide isodont with long or short and slender inner teeth, and pectinate thick, wide anodont with long and slender inner teeth. Subacicular chaetae include limbate and compound spinigers. Subacicular hook bidentate. Pygidium with two pairs of anal cirri, without articulation.</p></tp:treatment-sec><tp:treatment-sec sec-type="description" id="SECID0EEVDI"><title>Description</title><p><bold>(based on holotype, with variation in parentheses for paratypes).</bold> Preserved specimens beige (Fig. <xref ref-type="fig" rid="F14">14A</xref>), ~ 195 (66–401) chaetigers and 52 mm (20–91 mm) long, <abbrev xmlns:xlink="http://www.w3.org/1999/xlink" xlink:title="Length at chaetiger 10" id="ABBRID0EQVDI" xlink:type="simple">L10</abbrev>: 4.5 mm (2.25–6.3 mm), <abbrev xmlns:xlink="http://www.w3.org/1999/xlink" xlink:title="width at chaetiger 10" id="ABBRID0EUVDI" xlink:type="simple">W10</abbrev>: 2.85 mm (1.2–3.75 mm), excluding parapodia. Anterior region of body cylindrical, with shallow groove until median chaetigers (Fig. <xref ref-type="fig" rid="F14">14A</xref>); body depressed from chaetiger 30, elongated, and tapering at distal end. Live specimens red (Fig. <xref ref-type="fig" rid="F16">16C</xref>).</p><fig id="F14" position="float" orientation="portrait"><object-id xmlns:xlink="http://www.w3.org/1999/xlink" content-type="doi" xlink:type="simple">10.3897/zookeys.1204.117261.figure14</object-id><object-id xmlns:xlink="http://www.w3.org/1999/xlink" content-type="arpha" xlink:type="simple">9E0A7CBB-E1FB-5741-890C-0C75751EFC13</object-id><label>Figure 14.</label><caption><p><italic><tp:taxon-name><tp:taxon-name-part taxon-name-part-type="genus" reg="Marphysa">Marphysa</tp:taxon-name-part><tp:taxon-name-part taxon-name-part-type="species" reg="ibaiensis">ibaiensis</tp:taxon-name-part></tp:taxon-name></italic> sp. nov. Holotype UMTAnn 2179 (<bold>A–I</bold>). Light microscopy images and digital drawing <bold>A</bold> anterior end, lateral view. Arrow shows shallow groove <bold>B</bold> anterior end, dorsal view <bold>C</bold> maxillae, dorsal view <bold>D</bold> mandibles, dorsal view <bold>E</bold> bidentate hook, chaetiger 97 <bold>F</bold> parapodium, chaetiger 10 <bold>G</bold> parapodium, chaetiger 97 <bold>H</bold> parapodium chaetiger 145 <bold>I</bold> posterior segments and pygidium, dorsal view. Arrows show the short pair of pygidial cirri. Abbreviations; MI–MV: maxillae I–V, Ac: aciculae, Dc: dorsal cirrus, Vc: ventral cirrus, PCl: prechaetal lobe, Cl: chaetal lobe, PtCl: postchaetal lobe, Sah: subacicular hook, Bf: branchial filament. Scale bars: 2 mm (<bold>A, D</bold>); 1 mm (<bold>B, C, I</bold>); 20 µm (<bold>E</bold>), 0.1 mm (<bold>F–H</bold>).</p></caption><graphic xmlns:xlink="http://www.w3.org/1999/xlink" xlink:href="zookeys-1204-065_article-117261__-g014.jpg" position="float" orientation="portrait" xlink:type="simple" id="oo_1062340.jpg"><uri content-type="original_file" xlink:type="simple">https://binary.pensoft.net/fig/1062340</uri></graphic></fig><p>Prostomium conically bilobed, with two dorsoventrally lobes separated by an anterior notch (Fig. <xref ref-type="fig" rid="F14">14A, B</xref>). Prostomial appendages in a semicircle, median antennae separated by a gap. Palps, lateral and median antennae reaching first peristomium. Palpophores and ceratophores ring-shaped, short, and thin; palpostyles and ceratostyles tapering and slender. Prostomial appendage peduncles absent. Peristomium wider than prostomium; first ring 3× longer than second ring, separation between rings distinct on all sides.</p><p>Maxillae pale brown (Fig. <xref ref-type="fig" rid="F14">14C</xref>) and maxillary formula as follows: <abbrev xmlns:xlink="http://www.w3.org/1999/xlink" xlink:title="maxillary formula, roman numerals refer to number of maxilla" id="ABBRID0EAYDI" xlink:type="simple">MF</abbrev> = 1+1, 6 (5–6)+7 (6–7), 7 (7–8)+0, 4+10 (9–10), 1+1. Maxillary carrier ~ 2.2× shorter than MI, rectangular anteriorly, triangular posteriorly. MI forceps-like, without attachment lamellae, falcal arch extended at sub-right angle, basal outer edge arched, basal inner edge lacking a curvature. Closing system is ~ 5.5× shorter than MI. Ligament between MI and MII pale brown. MII without attachment lamella, teeth triangular, present on &lt; 1/2 of plate length. Ligament between MII and MIII pale brown. MIII single, longer than left MIV, slightly curved, with equal-sized triangular teeth, without attachment lamella. Left MIV short (&lt; 1/2 the size of right MIV) with curved attachment lamellae. Right MIV long, with teeth triangular and curved attachment lamellae, decreasing in size and teeth curved posteriorly. MV paired. Mandibles whitish with pale brown core, longer than MI; cutting longer than MI; cutting plates whitish (Fig. <xref ref-type="fig" rid="F14">14D</xref>).</p><p>First few parapodia inserted ventrolaterally, but then becoming lateral in anterior region and dorsolaterally in subsequent segments. Chaetal lobes rounded on all chaetigers (Fig. <xref ref-type="fig" rid="F14">14F–H</xref>). Prechaetal lobe shorter than chaetal lobe along the entire body. Postchaetal lobe rounded and longer than chaetal lobe in anterior chaetigers and mid-body onwards (Fig. <xref ref-type="fig" rid="F14">14F–H</xref>), becoming shorter and absent in the posterior-most chaetigers. Dorsal cirri digitiform and slender, longer than ventral cirri anteriorly, as long as or shorter from mid-body and shorter in posterior chaetigers (Fig. <xref ref-type="fig" rid="F14">14F–H</xref>). Ventral cirri digitiform in first chaetigers, basally inflated with digitiform tip from chaetiger six onwards (Fig. <xref ref-type="fig" rid="F14">14F–H</xref>). Branchiae pectinate, starting from chaetiger 20 (11–65) and continuing to near end (~ 13 last chaetigers without branchiae), branchial filament 3× longer than dorsal cirri where best developed; number of filaments increasing from one anteriorly to eight in mid-body, decreasing to six in last several chaetigers. Pygidial cirri attached to ventral side of pygidium, dorsal pair ~ 4× longer than ventral (Fig. <xref ref-type="fig" rid="F14">14I</xref>).</p><p>Notoaciculae absent. Neuroaciculae black, blunt, and translucent at distal end along most of body, pale brown in posterior-most parapodia; ~ 3 or 4 per parapodium in anterior, one or two per parapodium in median and one per parapodium in posterior chaetigers (Fig. <xref ref-type="fig" rid="F14">14F–H</xref>). Supra-acicular chaetae with limbate capillaries and pectinates. Five types of pectinate chaetae were identified (types 1, 3, 4, 5, 7) (see Fig. <xref ref-type="fig" rid="F2">2</xref>): type 1: thin, narrow isodont with 12–15 short and slender inner teeth, present in anterior and median region (Fig. <xref ref-type="fig" rid="F15">15A</xref>); type 3: thin, narrow heterodont with 12 short and slender inner teeth, outer teeth longer on one side, present in the anterior body region (Fig. <xref ref-type="fig" rid="F15">15B</xref>); type 4: thick, wide isodont with 18–29 short and slender teeth, outer teeth different length to inner teeth, only present in median and posterior region (Fig. <xref ref-type="fig" rid="F15">15C–F</xref>): type 5: thick, wide isodont with 15–18 long and slender inner teeth, present only posteriorly (Fig. <xref ref-type="fig" rid="F15">15E, F</xref>); type 7: thick, wide anodont with ~ 15 long and slender inner teeth, only present in posterior parapodia (Fig. <xref ref-type="fig" rid="F15">15F</xref>). Subacicular chaetae with compound spinigers and limbate capillaries in median and posterior chaetigers. Some limbate chaetae with inconspicuous serrations and numerous projections (Fig. <xref ref-type="fig" rid="F15">15G</xref>). Subacicular hooks pale brown, translucent at distal end, from chaetiger 22 (22–46), 1–3 per parapodium; subacicular hooks bidentate present throughout (Fig. <xref ref-type="fig" rid="F14">14E</xref>). Pygidium with crenulated margin, with two pairs of tapering pygidial cirri attached to ventral side of pygidium, dorsal pair ~ 4× longer than ventral one (Fig. <xref ref-type="fig" rid="F14">14I</xref>).</p><fig id="F15" position="float" orientation="portrait"><object-id xmlns:xlink="http://www.w3.org/1999/xlink" content-type="doi" xlink:type="simple">10.3897/zookeys.1204.117261.figure15</object-id><object-id xmlns:xlink="http://www.w3.org/1999/xlink" content-type="arpha" xlink:type="simple">F07FB15C-9783-5EC0-AF16-3DA63ABD91F3</object-id><label>Figure 15.</label><caption><p>SEM images of <italic><tp:taxon-name><tp:taxon-name-part taxon-name-part-type="genus" reg="Marphysa">Marphysa</tp:taxon-name-part><tp:taxon-name-part taxon-name-part-type="species" reg="ibaiensis">ibaiensis</tp:taxon-name-part></tp:taxon-name></italic> sp. nov. Holotype UMTAnn 2179 (<bold>B, C, E, F</bold>), paratype <named-content xmlns:xlink="http://www.w3.org/1999/xlink" content-type="dwc:institutional_code" xlink:title="Australian Museum, Sydney, Australia" xlink:href="http://grbio.org/institution/australian-museum" xlink:type="simple">AM</named-content> W.54052 (<bold>A, D, G</bold>) <bold>A</bold> pectinate chaetae, chaetiger 97 <bold>B</bold> pectinate chaetae, chaetiger 10 <bold>C</bold> pectinate chaetae, chaetiger 88 <bold>D</bold> pectinate chaetae, chaetiger 88 <bold>E–F</bold> pectinate chaetae, chaetiger 125 <bold>G</bold> serrations and projections on limbate chaetae, chaetiger 31. Numbers denoted by arrows indicate the type of pectinate chaetae; 1. Thin, narrow isodont; 3.Thin, narrow heterodont; 4, 5. Thick, wide isodont; 7. Thick, wide anodont. Scale bars: 5 µm (<bold>A–B, D</bold>); 10 µm (<bold>C, F–H</bold>); 20 µm (<bold>E</bold>).</p></caption><graphic xmlns:xlink="http://www.w3.org/1999/xlink" xlink:href="zookeys-1204-065_article-117261__-g015.jpg" position="float" orientation="portrait" xlink:type="simple" id="oo_1062341.jpg"><uri content-type="original_file" xlink:type="simple">https://binary.pensoft.net/fig/1062341</uri></graphic></fig><fig id="F16" position="float" orientation="portrait"><object-id xmlns:xlink="http://www.w3.org/1999/xlink" content-type="doi" xlink:type="simple">10.3897/zookeys.1204.117261.figure16</object-id><object-id xmlns:xlink="http://www.w3.org/1999/xlink" content-type="arpha" xlink:type="simple">14E99A8E-2794-54F4-91EE-F370CDAC5624</object-id><label>Figure 16.</label><caption><p>Sampling site in Kuala Ibai (estuary and lagoon area) <bold>A</bold> habitat of <italic><tp:taxon-name><tp:taxon-name-part taxon-name-part-type="genus" reg="Marphysa">Marphysa</tp:taxon-name-part><tp:taxon-name-part taxon-name-part-type="species" reg="ibaiensis">ibaiensis</tp:taxon-name-part></tp:taxon-name></italic><bold>B</bold> found in sediment deposited inside driftwood <bold>C</bold> live <italic><tp:taxon-name><tp:taxon-name-part taxon-name-part-type="genus" reg="Marphysa">M.</tp:taxon-name-part><tp:taxon-name-part taxon-name-part-type="species" reg="ibaiensis">ibaiensis</tp:taxon-name-part></tp:taxon-name></italic> sp. nov.</p></caption><graphic xmlns:xlink="http://www.w3.org/1999/xlink" xlink:href="zookeys-1204-065_article-117261__-g016.jpg" position="float" orientation="portrait" xlink:type="simple" id="oo_1062342.jpg"><uri content-type="original_file" xlink:type="simple">https://binary.pensoft.net/fig/1062342</uri></graphic></fig></tp:treatment-sec><tp:treatment-sec sec-type="etymology" id="SECID0EE4DI"><title>Etymology.</title><p>Name refers to the type locality Kuala Ibai River.</p></tp:treatment-sec><tp:treatment-sec sec-type="type locality" id="SECID0EJ4DI"><title>Type locality.</title><p>South China Sea, Malaysia, east coast of Peninsular, Terengganu, Kuala Ibai river estuary and lagoon (see Fig. <xref ref-type="fig" rid="F1">1</xref>).</p></tp:treatment-sec><tp:treatment-sec sec-type="distribution" id="SECID0ET4DI"><title>Distribution.</title><p>Known only from the type locality.</p></tp:treatment-sec><tp:treatment-sec sec-type="habitat" id="SECID0EY4DI"><title>Habitat.</title><p>Slightly gravelly sand sediment (Table <xref ref-type="table" rid="T4">4</xref>) associated with oyster clumps within <italic><tp:taxon-name><tp:taxon-name-part taxon-name-part-type="genus" reg="Rhizophora">Rhizophora</tp:taxon-name-part></tp:taxon-name></italic> spp. (Fig. <xref ref-type="fig" rid="F16">16A</xref>), burrowing in sediment deposited inside driftwood bark (Fig. <xref ref-type="fig" rid="F16">16B</xref>) with salinity 26‰ (estuary) and 18‰ (lagoon) during spring low tide.</p></tp:treatment-sec><tp:treatment-sec sec-type="remarks" id="SECID0ER5DI"><title>Remarks.</title><p>With the presence of subacicular limbate and compound spinigers in the median and posterior region, <italic><tp:taxon-name><tp:taxon-name-part taxon-name-part-type="genus" reg="Marphysa">M.</tp:taxon-name-part><tp:taxon-name-part taxon-name-part-type="species" reg="ibaiensis">ibaiensis</tp:taxon-name-part></tp:taxon-name></italic> sp. nov. belongs to Group E (Gravelyi). There are four <italic><tp:taxon-name><tp:taxon-name-part taxon-name-part-type="genus" reg="Marphysa">Marphysa</tp:taxon-name-part></tp:taxon-name></italic> species belonging to this group; <italic><tp:taxon-name><tp:taxon-name-part taxon-name-part-type="genus" reg="Marphysa">M.</tp:taxon-name-part><tp:taxon-name-part taxon-name-part-type="species" reg="borradailei">borradailei</tp:taxon-name-part></tp:taxon-name></italic> Pillai, 1958 (type locality: Negombo Lagoon, Sri Lanka), <italic><tp:taxon-name><tp:taxon-name-part taxon-name-part-type="genus" reg="Marphysa">M.</tp:taxon-name-part><tp:taxon-name-part taxon-name-part-type="species" reg="fauchaldi">fauchaldi</tp:taxon-name-part></tp:taxon-name></italic> Glasby &amp; Hutchings, 2010 (type locality: Ardatek Barrumundi farm, Darwin, Australia), <italic><tp:taxon-name><tp:taxon-name-part taxon-name-part-type="genus" reg="Marphysa">M.</tp:taxon-name-part><tp:taxon-name-part taxon-name-part-type="species" reg="gravelyi">gravelyi</tp:taxon-name-part></tp:taxon-name></italic> Southern, 1921 (type locality: Chilka Lake, India) and <italic><tp:taxon-name><tp:taxon-name-part taxon-name-part-type="genus" reg="Marphysa">M.</tp:taxon-name-part><tp:taxon-name-part taxon-name-part-type="species" reg="madrasi">madrasi</tp:taxon-name-part></tp:taxon-name></italic> Hutchings, Lavesque, Priscilla, Daffe, Malathi &amp; Glasby, 2020 (type locality: Chennai, India). The morphological features of these species are given in Table <xref ref-type="table" rid="T7">7</xref>.</p><table-wrap id="T7" position="float" orientation="portrait"><label>Table 7.</label><caption><p>Morphological features comparison between <italic><tp:taxon-name><tp:taxon-name-part taxon-name-part-type="genus" reg="Marphysa">Marphysa</tp:taxon-name-part></tp:taxon-name></italic> Group E (Gravelyi) described in this study and species occurring worldwide. The features for new species are based on the holotype, with variation in parentheses for paratypes. Abbreviations: <abbrev xmlns:xlink="http://www.w3.org/1999/xlink" xlink:title="maxillary formula, roman numerals refer to number of maxilla" id="ABBRID0EKBAK" xlink:type="simple">MF</abbrev>: maxillary formula, roman numerals refer to number of maxilla; <abbrev xmlns:xlink="http://www.w3.org/1999/xlink" xlink:title="first peristomial ring" id="ABBRID0EOBAK" xlink:type="simple">PR-I</abbrev>: first peristomial ring; <abbrev xmlns:xlink="http://www.w3.org/1999/xlink" xlink:title="second peristomial ring" id="ABBRID0ESBAK" xlink:type="simple">PR-II</abbrev>: second peristomial ring; <abbrev xmlns:xlink="http://www.w3.org/1999/xlink" xlink:title="present/absent" id="ABBRID0EWBAK" xlink:type="simple">p/a</abbrev>: present/absent; <abbrev xmlns:xlink="http://www.w3.org/1999/xlink" xlink:title="no information available" id="ABBRID0E1BAK" xlink:type="simple">NIA</abbrev>: no information available. The major differences between the species are marked with asterisk (*).</p></caption><table id="TID0EYOCI" rules="all"><tbody><tr><th rowspan="1" colspan="1">Morphological feature</th><th rowspan="1" colspan="1"><italic><tp:taxon-name><tp:taxon-name-part taxon-name-part-type="genus" reg="Marphysa">M.</tp:taxon-name-part><tp:taxon-name-part taxon-name-part-type="species" reg="borradailei">borradailei</tp:taxon-name-part></tp:taxon-name></italic> Pillai, 1958</th><th rowspan="1" colspan="1"><italic><tp:taxon-name><tp:taxon-name-part taxon-name-part-type="genus" reg="Marphysa">M.</tp:taxon-name-part><tp:taxon-name-part taxon-name-part-type="species" reg="gravelyi">gravelyi</tp:taxon-name-part></tp:taxon-name></italic> Southern, 1921</th><th rowspan="1" colspan="1"><italic><tp:taxon-name><tp:taxon-name-part taxon-name-part-type="genus" reg="Marphysa">M.</tp:taxon-name-part><tp:taxon-name-part taxon-name-part-type="species" reg="fauchaldi">fauchaldi</tp:taxon-name-part></tp:taxon-name></italic> Glasby &amp; Hutchings, 2010</th><th rowspan="1" colspan="1"><italic><tp:taxon-name><tp:taxon-name-part taxon-name-part-type="genus" reg="Marphysa">M.</tp:taxon-name-part><tp:taxon-name-part taxon-name-part-type="species" reg="madrasi">madrasi</tp:taxon-name-part></tp:taxon-name></italic> Hutchings, Lavesque, Priscilla, Daffe, Malathi &amp; Glasby, 2020</th><th rowspan="1" colspan="1"><italic><tp:taxon-name><tp:taxon-name-part taxon-name-part-type="genus" reg="Marphysa">M.</tp:taxon-name-part><tp:taxon-name-part taxon-name-part-type="species" reg="ibaiensis">ibaiensis</tp:taxon-name-part></tp:taxon-name></italic> sp. nov.</th></tr><tr><td rowspan="1" colspan="1">Source of Information</td><td rowspan="1" colspan="1">Lectotype BMNH 1960.3.13.6 (<xref ref-type="bibr" rid="B13">Glasby and Hutchings 2010</xref>)</td><td rowspan="1" colspan="1">Paratypes 1938.5.7.55 and the type description (<xref ref-type="bibr" rid="B17">Hutchings et al. 2020</xref>)</td><td rowspan="1" colspan="1">Holotype NTM W23040 (<xref ref-type="bibr" rid="B13">Glasby and Hutchings 2010</xref>)</td><td rowspan="1" colspan="1">Holotype NL-ENNORE_01 (ZSI); Paratypes: ZSI-HQ/GNC/AN6072/1 (<xref ref-type="bibr" rid="B17">Hutchings et al. 2020</xref>)</td><td rowspan="1" colspan="1">Holotype: UMTAnn 2179 (this study)</td></tr><tr><td rowspan="1" colspan="1">Size (mm): <abbrev xmlns:xlink="http://www.w3.org/1999/xlink" xlink:title="Length at chaetiger 10" id="ABBRID0E4FAK" xlink:type="simple">L10</abbrev>, <abbrev xmlns:xlink="http://www.w3.org/1999/xlink" xlink:title="width at chaetiger 10" id="ABBRID0EBGAK" xlink:type="simple">W10</abbrev></td><td rowspan="1" colspan="1">
                      <abbrev xmlns:xlink="http://www.w3.org/1999/xlink" xlink:title="no information available" id="ABBRID0EIGAK" xlink:type="simple">NIA</abbrev>
                    </td><td rowspan="1" colspan="1">
                      <abbrev xmlns:xlink="http://www.w3.org/1999/xlink" xlink:title="no information available" id="ABBRID0EQGAK" xlink:type="simple">NIA</abbrev>
                    </td><td rowspan="1" colspan="1">
                      <abbrev xmlns:xlink="http://www.w3.org/1999/xlink" xlink:title="no information available" id="ABBRID0EYGAK" xlink:type="simple">NIA</abbrev>
                    </td><td rowspan="1" colspan="1">6 (4–9), 2.5 (2–3.9)</td><td rowspan="1" colspan="1">4.5 (2.25–6.3), 2.85 (1.2–3.75)</td></tr><tr><td rowspan="1" colspan="1">Prostomium: shape</td><td rowspan="1" colspan="1">Bilobed</td><td rowspan="1" colspan="1">Bilobed</td><td rowspan="1" colspan="1">Bilobed</td><td rowspan="1" colspan="1">Bilobed</td><td rowspan="1" colspan="1">Bilobed</td></tr><tr><td rowspan="1" colspan="1">Palps: reaching</td><td rowspan="1" colspan="1">
                      <abbrev xmlns:xlink="http://www.w3.org/1999/xlink" xlink:title="no information available" id="ABBRID0E4HAK" xlink:type="simple">NIA</abbrev>
                    </td><td rowspan="1" colspan="1">
                      <abbrev xmlns:xlink="http://www.w3.org/1999/xlink" xlink:title="no information available" id="ABBRID0EFIAK" xlink:type="simple">NIA</abbrev>
                    </td><td rowspan="1" colspan="1">
                      <abbrev xmlns:xlink="http://www.w3.org/1999/xlink" xlink:title="no information available" id="ABBRID0ENIAK" xlink:type="simple">NIA</abbrev>
                    </td><td rowspan="1" colspan="1">
                      <abbrev xmlns:xlink="http://www.w3.org/1999/xlink" xlink:title="no information available" id="ABBRID0EVIAK" xlink:type="simple">NIA</abbrev>
                    </td><td rowspan="1" colspan="1">
                      <abbrev xmlns:xlink="http://www.w3.org/1999/xlink" xlink:title="first peristomial ring" id="ABBRID0E4IAK" xlink:type="simple">PR-I</abbrev>
                    </td></tr><tr><td rowspan="1" colspan="1">Lateral antennae:reaching</td><td rowspan="1" colspan="1">
                      <abbrev xmlns:xlink="http://www.w3.org/1999/xlink" xlink:title="no information available" id="ABBRID0EJJAK" xlink:type="simple">NIA</abbrev>
                    </td><td rowspan="1" colspan="1">
                      <abbrev xmlns:xlink="http://www.w3.org/1999/xlink" xlink:title="first peristomial ring" id="ABBRID0ERJAK" xlink:type="simple">PR-I</abbrev>
                    </td><td rowspan="1" colspan="1">
                      <abbrev xmlns:xlink="http://www.w3.org/1999/xlink" xlink:title="no information available" id="ABBRID0EZJAK" xlink:type="simple">NIA</abbrev>
                    </td><td rowspan="1" colspan="1">
                      <abbrev xmlns:xlink="http://www.w3.org/1999/xlink" xlink:title="no information available" id="ABBRID0EBKAK" xlink:type="simple">NIA</abbrev>
                    </td><td rowspan="1" colspan="1">
                      <abbrev xmlns:xlink="http://www.w3.org/1999/xlink" xlink:title="first peristomial ring" id="ABBRID0EJKAK" xlink:type="simple">PR-I</abbrev>
                    </td></tr><tr><td rowspan="1" colspan="1">Median antennae: reaching</td><td rowspan="1" colspan="1">
                      <abbrev xmlns:xlink="http://www.w3.org/1999/xlink" xlink:title="no information available" id="ABBRID0EVKAK" xlink:type="simple">NIA</abbrev>
                    </td><td rowspan="1" colspan="1">
                      <abbrev xmlns:xlink="http://www.w3.org/1999/xlink" xlink:title="first peristomial ring" id="ABBRID0E4KAK" xlink:type="simple">PR-I</abbrev>
                    </td><td rowspan="1" colspan="1">
                      <abbrev xmlns:xlink="http://www.w3.org/1999/xlink" xlink:title="no information available" id="ABBRID0EFLAK" xlink:type="simple">NIA</abbrev>
                    </td><td rowspan="1" colspan="1">
                      <abbrev xmlns:xlink="http://www.w3.org/1999/xlink" xlink:title="no information available" id="ABBRID0ENLAK" xlink:type="simple">NIA</abbrev>
                    </td><td rowspan="1" colspan="1">
                      <abbrev xmlns:xlink="http://www.w3.org/1999/xlink" xlink:title="first peristomial ring" id="ABBRID0EVLAK" xlink:type="simple">PR-I</abbrev>
                    </td></tr><tr><td rowspan="1" colspan="1">Peduncle in prostomial appendages</td><td rowspan="1" colspan="1">
                      <abbrev xmlns:xlink="http://www.w3.org/1999/xlink" xlink:title="no information available" id="ABBRID0EBMAK" xlink:type="simple">NIA</abbrev>
                    </td><td rowspan="1" colspan="1">Absent</td><td rowspan="1" colspan="1">Present</td><td rowspan="1" colspan="1">Absent</td><td rowspan="1" colspan="1">Absent</td></tr><tr><td rowspan="1" colspan="1">Eyes*</td><td rowspan="1" colspan="1">
                      <abbrev xmlns:xlink="http://www.w3.org/1999/xlink" xlink:title="no information available" id="ABBRID0EZMAK" xlink:type="simple">NIA</abbrev>
                    </td><td rowspan="1" colspan="1">Present</td><td rowspan="1" colspan="1">Absent</td><td rowspan="1" colspan="1">Present</td><td rowspan="1" colspan="1">Absent</td></tr><tr><td rowspan="1" colspan="1"><abbrev xmlns:xlink="http://www.w3.org/1999/xlink" xlink:title="maxillary formula, roman numerals refer to number of maxilla" id="ABBRID0EONAK" xlink:type="simple">MF</abbrev>: MII, MIII, MIV*</td><td rowspan="1" colspan="1">6, <abbrev xmlns:xlink="http://www.w3.org/1999/xlink" xlink:title="no information available" id="ABBRID0EWNAK" xlink:type="simple">NIA</abbrev></td><td rowspan="1" colspan="1">5+6, 12–13+0, 4+8</td><td rowspan="1" colspan="1">5+6, 7+0, 4+9</td><td rowspan="1" colspan="1">8+9, 10+0, 7+11</td><td rowspan="1" colspan="1">6 (5–6)+7 (6–7), 7 (7–8)+0, 4+10 (9–10)</td></tr><tr><td rowspan="1" colspan="1">Branchiae: shape</td><td rowspan="1" colspan="1"/><td rowspan="1" colspan="1">Pectinate</td><td rowspan="1" colspan="1">Pectinate</td><td rowspan="1" colspan="1">Pectinate</td><td rowspan="1" colspan="1">Pectinate</td></tr><tr><td rowspan="1" colspan="1">Branchiae: start chaetiger; last chaetiger before pygidium</td><td rowspan="1" colspan="1">7–60; end ~ 10 last chaetiger</td><td rowspan="1" colspan="1">22–52; end ~ 20 last chaetiger</td><td rowspan="1" colspan="1">31; end ~ 10 last chaetiger</td><td rowspan="1" colspan="1">48–50, end ~ 10 last chaetiger</td><td rowspan="1" colspan="1">20 (11–65); end ~ 13 last chaetiger</td></tr><tr><td rowspan="1" colspan="1">Branchial filaments: numbers</td><td rowspan="1" colspan="1">20</td><td rowspan="1" colspan="1">9</td><td rowspan="1" colspan="1">9</td><td rowspan="1" colspan="1">9</td><td rowspan="1" colspan="1">8</td></tr><tr><td rowspan="1" colspan="1">Dorsal cirri: shaped</td><td rowspan="1" colspan="1">
                      <abbrev xmlns:xlink="http://www.w3.org/1999/xlink" xlink:title="no information available" id="ABBRID0EGQAK" xlink:type="simple">NIA</abbrev>
                    </td><td rowspan="1" colspan="1">
                      <abbrev xmlns:xlink="http://www.w3.org/1999/xlink" xlink:title="no information available" id="ABBRID0EOQAK" xlink:type="simple">NIA</abbrev>
                    </td><td rowspan="1" colspan="1">Conical</td><td rowspan="1" colspan="1">Digitiform</td><td rowspan="1" colspan="1">Digitiform</td></tr><tr><td rowspan="1" colspan="1">Prechaetal lobe: shaped</td><td rowspan="1" colspan="1">
                      <abbrev xmlns:xlink="http://www.w3.org/1999/xlink" xlink:title="no information available" id="ABBRID0EDRAK" xlink:type="simple">NIA</abbrev>
                    </td><td rowspan="1" colspan="1">
                      <abbrev xmlns:xlink="http://www.w3.org/1999/xlink" xlink:title="no information available" id="ABBRID0ELRAK" xlink:type="simple">NIA</abbrev>
                    </td><td rowspan="1" colspan="1">Ridge</td><td rowspan="1" colspan="1">Transverse fold</td><td rowspan="1" colspan="1">Transverse fold</td></tr><tr><td rowspan="1" colspan="1">Chaetal lobe: shaped</td><td rowspan="1" colspan="1">
                      <abbrev xmlns:xlink="http://www.w3.org/1999/xlink" xlink:title="no information available" id="ABBRID0EASAK" xlink:type="simple">NIA</abbrev>
                    </td><td rowspan="1" colspan="1">
                      <abbrev xmlns:xlink="http://www.w3.org/1999/xlink" xlink:title="no information available" id="ABBRID0EISAK" xlink:type="simple">NIA</abbrev>
                    </td><td rowspan="1" colspan="1">
                      <abbrev xmlns:xlink="http://www.w3.org/1999/xlink" xlink:title="no information available" id="ABBRID0EQSAK" xlink:type="simple">NIA</abbrev>
                    </td><td rowspan="1" colspan="1">Rounded, conical</td><td rowspan="1" colspan="1">Rounded</td></tr><tr><td rowspan="1" colspan="1">Aciculae: shape; colour</td><td rowspan="1" colspan="1"><abbrev xmlns:xlink="http://www.w3.org/1999/xlink" xlink:title="no information available" id="ABBRID0ECTAK" xlink:type="simple">NIA</abbrev>; black</td><td rowspan="1" colspan="1"><abbrev xmlns:xlink="http://www.w3.org/1999/xlink" xlink:title="no information available" id="ABBRID0EKTAK" xlink:type="simple">NIA</abbrev>; black</td><td rowspan="1" colspan="1"><abbrev xmlns:xlink="http://www.w3.org/1999/xlink" xlink:title="no information available" id="ABBRID0ESTAK" xlink:type="simple">NIA</abbrev>; oblique</td><td rowspan="1" colspan="1">Blunt, black with paler tips</td><td rowspan="1" colspan="1">Blunt; black and translucent at distal end</td></tr><tr><td rowspan="1" colspan="1">Subacicular limbate chaetae: (<abbrev xmlns:xlink="http://www.w3.org/1999/xlink" xlink:title="present/absent" id="ABBRID0EBUAK" xlink:type="simple">p/a</abbrev>); distribution</td><td rowspan="1" colspan="1">Present; <abbrev xmlns:xlink="http://www.w3.org/1999/xlink" xlink:title="no information available" id="ABBRID0EJUAK" xlink:type="simple">NIA</abbrev></td><td rowspan="1" colspan="1">Present; all chaetigers</td><td rowspan="1" colspan="1">Present; posterior chaetigers</td><td rowspan="1" colspan="1">Present; all chaetigers</td><td rowspan="1" colspan="1">Present; in median and posterior chaetigers</td></tr><tr><td rowspan="1" colspan="1">Pectinate chaetae: number of type*</td><td rowspan="1" colspan="1">
                      <abbrev xmlns:xlink="http://www.w3.org/1999/xlink" xlink:title="no information available" id="ABBRID0EAVAK" xlink:type="simple">NIA</abbrev>
                    </td><td rowspan="1" colspan="1">
                      <abbrev xmlns:xlink="http://www.w3.org/1999/xlink" xlink:title="no information available" id="ABBRID0EIVAK" xlink:type="simple">NIA</abbrev>
                    </td><td rowspan="1" colspan="1">2</td><td rowspan="1" colspan="1">2</td><td rowspan="1" colspan="1">5</td></tr><tr><td rowspan="1" colspan="1">Subacicular hook: shape; colour*</td><td rowspan="1" colspan="1">Unidentate, strongly hooded; <abbrev xmlns:xlink="http://www.w3.org/1999/xlink" xlink:title="no information available" id="ABBRID0E4VAK" xlink:type="simple">NIA</abbrev></td><td rowspan="1" colspan="1">Bidentate; <abbrev xmlns:xlink="http://www.w3.org/1999/xlink" xlink:title="no information available" id="ABBRID0EEWAK" xlink:type="simple">NIA</abbrev></td><td rowspan="1" colspan="1">Bidentate, close-fitting hood; dark brown</td><td rowspan="1" colspan="1">Bidentate; <abbrev xmlns:xlink="http://www.w3.org/1999/xlink" xlink:title="no information available" id="ABBRID0EOWAK" xlink:type="simple">NIA</abbrev></td><td rowspan="1" colspan="1">Bidentate; light brown and translucent at distal end</td></tr><tr><td rowspan="1" colspan="1">Subacicular hook: start chaetiger*</td><td rowspan="1" colspan="1">50</td><td rowspan="1" colspan="1">26–35</td><td rowspan="1" colspan="1">40</td><td rowspan="1" colspan="1">33–72</td><td rowspan="1" colspan="1">22 (22–46)</td></tr><tr><td rowspan="1" colspan="1">Subacicular hook: distribution</td><td rowspan="1" colspan="1">Continuous</td><td rowspan="1" colspan="1">Continuous</td><td rowspan="1" colspan="1">Continuous</td><td rowspan="1" colspan="1">Continuous</td><td rowspan="1" colspan="1">Continuous</td></tr></tbody></table></table-wrap><p><italic><tp:taxon-name><tp:taxon-name-part taxon-name-part-type="genus" reg="Marphysa">Marphysa</tp:taxon-name-part><tp:taxon-name-part taxon-name-part-type="species" reg="ibaiensis">ibaiensis</tp:taxon-name-part></tp:taxon-name></italic> sp. nov. can be distinguished from <italic><tp:taxon-name><tp:taxon-name-part taxon-name-part-type="genus" reg="Marphysa">M.</tp:taxon-name-part><tp:taxon-name-part taxon-name-part-type="species" reg="borradailei">borradailei</tp:taxon-name-part></tp:taxon-name></italic> by the number of branchial filaments, shape of the subacicular hooks, chaetiger where the branchiae and subacicular hook occur, and the shape of postchaetal lobe in the anterior region. <italic><tp:taxon-name><tp:taxon-name-part taxon-name-part-type="genus" reg="Marphysa">Marphysa</tp:taxon-name-part><tp:taxon-name-part taxon-name-part-type="species" reg="ibaiensis">ibaiensis</tp:taxon-name-part></tp:taxon-name></italic> sp. nov. (TL: 52 (20–91) mm) has a maximum of eight branchial filaments whereas <italic><tp:taxon-name><tp:taxon-name-part taxon-name-part-type="genus" reg="Marphysa">M.</tp:taxon-name-part><tp:taxon-name-part taxon-name-part-type="species" reg="borradailei">borradailei</tp:taxon-name-part></tp:taxon-name></italic> (TL: 1–8 mm) has up to 20 branchial filaments. The subacicular hook of <italic><tp:taxon-name><tp:taxon-name-part taxon-name-part-type="genus" reg="Marphysa">M.</tp:taxon-name-part><tp:taxon-name-part taxon-name-part-type="species" reg="ibaiensis">ibaiensis</tp:taxon-name-part></tp:taxon-name></italic> sp. nov. is bidentate and occurs from chaetiger 22 (22–46) onwards while <italic><tp:taxon-name><tp:taxon-name-part taxon-name-part-type="genus" reg="Marphysa">M.</tp:taxon-name-part><tp:taxon-name-part taxon-name-part-type="species" reg="borradailei">borradailei</tp:taxon-name-part></tp:taxon-name></italic> has a strongly hooded unidentate hook that occur from chaetiger 50 onwards. <italic><tp:taxon-name><tp:taxon-name-part taxon-name-part-type="genus" reg="Marphysa">Marphysa</tp:taxon-name-part><tp:taxon-name-part taxon-name-part-type="species" reg="ibaiensis">ibaiensis</tp:taxon-name-part></tp:taxon-name></italic> sp. nov. has rounded postchaetal lobe in anterior region, while <italic><tp:taxon-name><tp:taxon-name-part taxon-name-part-type="genus" reg="Marphysa">M.</tp:taxon-name-part><tp:taxon-name-part taxon-name-part-type="species" reg="borradailei">borradailei</tp:taxon-name-part></tp:taxon-name></italic> has sub-conical shaped postchaetal lobes in the anterior region. The original description of <italic><tp:taxon-name><tp:taxon-name-part taxon-name-part-type="genus" reg="Marphysa">M.</tp:taxon-name-part><tp:taxon-name-part taxon-name-part-type="species" reg="borradailei">borradailei</tp:taxon-name-part></tp:taxon-name></italic> makes it challenging to undertake a detailed morphological comparison and additional material from the type locality (Sri Lanka) needs to be collected and redescribed.</p><p>The new species can also be differentiated from <italic><tp:taxon-name><tp:taxon-name-part taxon-name-part-type="genus" reg="Marphysa">M.</tp:taxon-name-part><tp:taxon-name-part taxon-name-part-type="species" reg="gravelyi">gravelyi</tp:taxon-name-part></tp:taxon-name></italic> and <italic><tp:taxon-name><tp:taxon-name-part taxon-name-part-type="genus" reg="Marphysa">M.</tp:taxon-name-part><tp:taxon-name-part taxon-name-part-type="species" reg="madrasi">madrasi</tp:taxon-name-part></tp:taxon-name></italic> by the absence of eyes, number of types of pectinate chaetae, number of branchial filaments, chaetiger where subacicular hooks begin and the length of the pygidial cirri. <italic><tp:taxon-name><tp:taxon-name-part taxon-name-part-type="genus" reg="Marphysa">Marphysa</tp:taxon-name-part><tp:taxon-name-part taxon-name-part-type="species" reg="ibaiensis">ibaiensis</tp:taxon-name-part></tp:taxon-name></italic> sp. nov. has no eyes, while both <italic><tp:taxon-name><tp:taxon-name-part taxon-name-part-type="genus" reg="Marphysa">M.</tp:taxon-name-part><tp:taxon-name-part taxon-name-part-type="species" reg="gravelyi">gravelyi</tp:taxon-name-part></tp:taxon-name></italic> and <italic><tp:taxon-name><tp:taxon-name-part taxon-name-part-type="genus" reg="Marphysa">M.</tp:taxon-name-part><tp:taxon-name-part taxon-name-part-type="species" reg="madrasi">madrasi</tp:taxon-name-part></tp:taxon-name></italic> have a pair of eyes. <italic><tp:taxon-name><tp:taxon-name-part taxon-name-part-type="genus" reg="Marphysa">Marphysa</tp:taxon-name-part><tp:taxon-name-part taxon-name-part-type="species" reg="ibaiensis">ibaiensis</tp:taxon-name-part></tp:taxon-name></italic> sp. nov. has five types of pectinate chaetae (types 1, 3, 4, 5, 7), whereas <italic><tp:taxon-name><tp:taxon-name-part taxon-name-part-type="genus" reg="Marphysa">M.</tp:taxon-name-part><tp:taxon-name-part taxon-name-part-type="species" reg="madrasi">madrasi</tp:taxon-name-part></tp:taxon-name></italic> has only two (types 4, 5). While all these species have bidentate hooks, they begin on chaetiger 22 (22–46) in <italic><tp:taxon-name><tp:taxon-name-part taxon-name-part-type="genus" reg="Marphysa">M.</tp:taxon-name-part><tp:taxon-name-part taxon-name-part-type="species" reg="ibaiensis">ibaiensis</tp:taxon-name-part></tp:taxon-name></italic> sp. nov. (<abbrev xmlns:xlink="http://www.w3.org/1999/xlink" xlink:title="Length at chaetiger 10" id="ABBRID0EZ4AK" xlink:type="simple">L10</abbrev>: 4.5 (2.25–6.3) mm), 26–35 in <italic><tp:taxon-name><tp:taxon-name-part taxon-name-part-type="genus" reg="Marphysa">M.</tp:taxon-name-part><tp:taxon-name-part taxon-name-part-type="species" reg="gravelyi">gravelyi</tp:taxon-name-part></tp:taxon-name></italic> and 33–72 in <italic><tp:taxon-name><tp:taxon-name-part taxon-name-part-type="genus" reg="Marphysa">M.</tp:taxon-name-part><tp:taxon-name-part taxon-name-part-type="species" reg="madrasi">madrasi</tp:taxon-name-part></tp:taxon-name></italic> (<abbrev xmlns:xlink="http://www.w3.org/1999/xlink" xlink:title="Length at chaetiger 10" id="ABBRID0ET5AK" xlink:type="simple">L10</abbrev>: 6 (4–9) mm). <italic><tp:taxon-name><tp:taxon-name-part taxon-name-part-type="genus" reg="Marphysa">Marphysa</tp:taxon-name-part><tp:taxon-name-part taxon-name-part-type="species" reg="ibaiensis">ibaiensis</tp:taxon-name-part></tp:taxon-name></italic> sp. nov. has short and long pairs of pygidial cirri attached to the pygidium, whereas <italic><tp:taxon-name><tp:taxon-name-part taxon-name-part-type="genus" reg="Marphysa">M.</tp:taxon-name-part><tp:taxon-name-part taxon-name-part-type="species" reg="madrasi">madrasi</tp:taxon-name-part></tp:taxon-name></italic> only has one pair of short pygidial cirri.</p><p><italic><tp:taxon-name><tp:taxon-name-part taxon-name-part-type="genus" reg="Marphysa">Marphysa</tp:taxon-name-part><tp:taxon-name-part taxon-name-part-type="species" reg="ibaiensis">ibaiensis</tp:taxon-name-part></tp:taxon-name></italic> sp. nov. differs from <italic><tp:taxon-name><tp:taxon-name-part taxon-name-part-type="genus" reg="Marphysa">M.</tp:taxon-name-part><tp:taxon-name-part taxon-name-part-type="species" reg="fauchaldi">fauchaldi</tp:taxon-name-part></tp:taxon-name></italic> by the absence of peduncle in prostomial appendages, the chaetiger on which the branchiae and subacicular hook occur and the distribution of subacicular limbate chaetae. Subacicular hooks and branchiae of <italic><tp:taxon-name><tp:taxon-name-part taxon-name-part-type="genus" reg="Marphysa">M.</tp:taxon-name-part><tp:taxon-name-part taxon-name-part-type="species" reg="ibaiensis">ibaiensis</tp:taxon-name-part></tp:taxon-name></italic> sp. nov. (TL: 52 (20–91) mm) have a wide range variation of chaetiger where they begin; from chaetiger 22 (22–46) and 20 (11–65), respectively compared to <italic><tp:taxon-name><tp:taxon-name-part taxon-name-part-type="genus" reg="Marphysa">M.</tp:taxon-name-part><tp:taxon-name-part taxon-name-part-type="species" reg="fauchaldi">fauchaldi</tp:taxon-name-part></tp:taxon-name></italic> (TL: 190 (78–155) mm); they begin from chaetiger 40 (31–50) and 31 (22–32), respectively. The subacicular limbate chaetae in <italic><tp:taxon-name><tp:taxon-name-part taxon-name-part-type="genus" reg="Marphysa">M.</tp:taxon-name-part><tp:taxon-name-part taxon-name-part-type="species" reg="ibaiensis">ibaiensis</tp:taxon-name-part></tp:taxon-name></italic> sp. nov. occur from mid-chaetigers onwards whereas in <italic><tp:taxon-name><tp:taxon-name-part taxon-name-part-type="genus" reg="Marphysa">M.</tp:taxon-name-part><tp:taxon-name-part taxon-name-part-type="species" reg="fauchaldi">fauchaldi</tp:taxon-name-part></tp:taxon-name></italic>, they are restricted to posterior chaetigers.</p></tp:treatment-sec><tp:treatment-sec><!--Section generated to contain objects referenced in tp:taxon-treatment.--><fig id="F1" position="float" orientation="portrait"><object-id xmlns:xlink="http://www.w3.org/1999/xlink" content-type="doi" xlink:type="simple">10.3897/zookeys.1204.117261.figure1</object-id><object-id xmlns:xlink="http://www.w3.org/1999/xlink" content-type="arpha" xlink:type="simple">A8B52994-FC95-5730-A94F-4AEBA9D325D8</object-id><label>Figure 1.</label><caption><p>Map showing sampling sites of four new <italic><tp:taxon-name><tp:taxon-name-part taxon-name-part-type="genus" reg="Marphysa">Marphysa</tp:taxon-name-part></tp:taxon-name></italic> species in Terengganu mangrove forest, east coast of Peninsular Malaysia <bold>A</bold> location of Terengganu on the east of Peninsular Malaysia <bold>B</bold> symbols indicate each sampling site; Setiu Wetlands (red star), Kuala Ibai (red rhombus), Merchang (red triangle), and Kerteh (red oval).</p></caption><graphic xmlns:xlink="http://www.w3.org/1999/xlink" xlink:href="zookeys-1204-065_article-117261__-g001.jpg" position="float" orientation="portrait" xlink:type="simple" id="oo_1062327.jpg"><uri content-type="original_file" xlink:type="simple">https://binary.pensoft.net/fig/1062327</uri></graphic></fig><fig id="F2" position="float" orientation="portrait"><object-id xmlns:xlink="http://www.w3.org/1999/xlink" content-type="doi" xlink:type="simple">10.3897/zookeys.1204.117261.figure2</object-id><object-id xmlns:xlink="http://www.w3.org/1999/xlink" content-type="arpha" xlink:type="simple">D6273421-9007-5AD9-94C1-246B41347EED</object-id><label>Figure 2.</label><caption><p>The schematic drawing of type of pectinate chaetae present in <italic><tp:taxon-name><tp:taxon-name-part taxon-name-part-type="genus" reg="Marphysa">Marphysa</tp:taxon-name-part></tp:taxon-name></italic> from Terengganu <bold>A</bold> thin, narrow isodont with short and slender inner teeth (type 1) <bold>B</bold> thin, wide isodont with short and slender inner teeth (type 2) <bold>C</bold> thin, narrow heterodont with short and slender inner teeth (type 3) <bold>D</bold> thick, wide isodont with short and slender inner teeth (type 4) <bold>E</bold> thick, wide isodont with short and slender inner teeth (type 5) <bold>F</bold> thick, narrow anodont with long and thick inner teeth (type 6) <bold>G</bold> thick, wide anodont with long and slender inner teeth (type 7) <bold>H</bold> thick, wide anodont with long and thick inner teeth (type 8). Scale bars: 18 µm (<bold>A</bold>); 35 µm (<bold>B, G</bold>); 20 µm (<bold>C</bold>); 38 µm (<bold>D</bold>); 32 µm (<bold>E</bold>); 13 µm (<bold>F</bold>); 30 µm (<bold>H</bold>).</p></caption><graphic xmlns:xlink="http://www.w3.org/1999/xlink" xlink:href="zookeys-1204-065_article-117261__-g002.jpg" position="float" orientation="portrait" xlink:type="simple" id="oo_1062328.jpg"><uri content-type="original_file" xlink:type="simple">https://binary.pensoft.net/fig/1062328</uri></graphic></fig><table-wrap id="T4" position="float" orientation="portrait"><label>Table 4.</label><caption><p>Distance of sampling sites from river mouth, type of sediment textures and total organic matter content of sampling sites in Terengganu mangrove forest.</p></caption><table id="TID0EY4AI" rules="all"><tbody><tr><th rowspan="1" colspan="1">Sampling sites</th><th rowspan="1" colspan="1">Distance from river mouth (km)</th><th rowspan="1" colspan="1">Type of sediment texture</th><th rowspan="1" colspan="1">Organic matter content (%)</th></tr><tr><td rowspan="1" colspan="1">Setiu Wetlands</td><td rowspan="1" colspan="1">0.9</td><td rowspan="1" colspan="1">Slightly gravelly sand</td><td rowspan="1" colspan="1">1.02 ± 0.17</td></tr><tr><td rowspan="1" colspan="1">Merchang mangrove estuary</td><td rowspan="1" colspan="1">0.85</td><td rowspan="1" colspan="1">Gravelly sand</td><td rowspan="1" colspan="1">5.11 ± 0.91</td></tr><tr><td rowspan="1" colspan="1">Kuala Ibai mangrove estuary</td><td rowspan="1" colspan="1">0.83</td><td rowspan="1" colspan="1">Slightly gravelly sand</td><td rowspan="1" colspan="1">1.66 ± 0.89</td></tr><tr><td rowspan="1" colspan="1">Kuala Ibai lagoon</td><td rowspan="1" colspan="1">0.53</td><td rowspan="1" colspan="1">Slightly gravelly sand</td><td rowspan="1" colspan="1">1.97 ± 0.29</td></tr><tr><td rowspan="1" colspan="1">Kerteh mangrove river</td><td rowspan="1" colspan="1">3.12</td><td rowspan="1" colspan="1">Gravelly muddy sand</td><td rowspan="1" colspan="1">0.29 ± 0.05</td></tr></tbody></table></table-wrap></tp:treatment-sec><ref-list><ref id="B13"><mixed-citation xmlns:xlink="http://www.w3.org/1999/xlink" xlink:type="simple"><person-group><name name-style="western"><surname>Glasby</surname><given-names>CJ</given-names></name><name name-style="western"><surname>Hutchings</surname><given-names>P</given-names></name></person-group> (<year>2010</year>) <article-title>A new species of <italic><tp:taxon-name><tp:taxon-name-part taxon-name-part-type="genus">Marphysa</tp:taxon-name-part></tp:taxon-name></italic> Quatrefages, 1865 (<tp:taxon-name><tp:taxon-name-part taxon-name-part-type="class">Polychaeta</tp:taxon-name-part></tp:taxon-name>: <tp:taxon-name><tp:taxon-name-part taxon-name-part-type="order">Eunicida</tp:taxon-name-part></tp:taxon-name>: <tp:taxon-name><tp:taxon-name-part taxon-name-part-type="family">Eunicidae</tp:taxon-name-part></tp:taxon-name>) from Northern Australia and a review of similar taxa from the Indo-West Pacific, including the genus <italic><tp:taxon-name><tp:taxon-name-part taxon-name-part-type="genus">Nauphanta</tp:taxon-name-part></tp:taxon-name></italic> Kinberg, 1865.</article-title><source>Zootaxa</source><volume>2352</volume>(<issue>1</issue>): <fpage>29</fpage>–<lpage>45</lpage>. <ext-link xlink:href="10.11646/zootaxa.2352.1.2" ext-link-type="doi" xlink:type="simple">https://doi.org/10.11646/zootaxa.2352.1.2</ext-link></mixed-citation></ref><ref id="B17"><mixed-citation xmlns:xlink="http://www.w3.org/1999/xlink" xlink:type="simple"><person-group><name name-style="western"><surname>Hutchings</surname><given-names>P</given-names></name><name name-style="western"><surname>Lavesque</surname><given-names>N</given-names></name><name name-style="western"><surname>Priscilla</surname><given-names>L</given-names></name><name name-style="western"><surname>Daffe</surname><given-names>G</given-names></name><name name-style="western"><surname>Malathi</surname><given-names>E</given-names></name><name name-style="western"><surname>Glasby</surname><given-names>CJ</given-names></name></person-group> (<year>2020</year>) <article-title>A new species of <italic><tp:taxon-name><tp:taxon-name-part taxon-name-part-type="genus">Marphysa</tp:taxon-name-part></tp:taxon-name></italic> (<tp:taxon-name><tp:taxon-name-part taxon-name-part-type="phylum">Annelida</tp:taxon-name-part></tp:taxon-name>: <tp:taxon-name><tp:taxon-name-part taxon-name-part-type="order">Eunicida</tp:taxon-name-part></tp:taxon-name>: <tp:taxon-name><tp:taxon-name-part taxon-name-part-type="family">Eunicidae</tp:taxon-name-part></tp:taxon-name>) from India, with notes on previously described or reported species from the region.</article-title><source>Zootaxa</source><volume>4852</volume>(<issue>3</issue>): <fpage>285</fpage>–<lpage>308</lpage>. <ext-link xlink:href="10.11646/zootaxa.4852.3.2" ext-link-type="doi" xlink:type="simple">https://doi.org/10.11646/zootaxa.4852.3.2</ext-link></mixed-citation></ref></ref-list></tp:taxon-treatment>
