# Supplementary material for: ﻿Four new species of Marphysa (Annelida, Eunicida, Eunicidae) from the east coast of Peninsular Malaysia
Source: Zookeys. 2024 Jun 4;1204:65–103. doi: 10.3897/zookeys.1204.117261 (PMC11167278; doi:10.3897/zookeys.1204.117261)
Supplement: Supplementary material 1 — Pair-wise patristic distances between pairs of sequences of Marphysa species [file zookeys-1204-065_article-117261__-s001.xlsx]

## Sheet: Table 3
	Table 3. Pairwise patristic distances between pairs of sequences of Marphysa. Analyses were conducted using the General Time Reversible model (GTR) in MEGA11 (Tamura et al. 2021)
	GenBank accession number	Type locality	Collection locality	OR995527	OR995528	OR995529	OR995530	OR995531	OR981603	OR981604	OR995540	OR995541	OR995542	OR995543	OR995544	OR995545	OR995536	OR995537	OR995538	OR995539	OR995532	OR995533	OR995534	OR995535	OR981605	KX172177	KX172178	GQ497548	GQ497552	MF196968	MN816443	OQ622195	OQ622196	GQ497549	KX172165	MN816441	MH598525	MH598526	MN106279	MN106280	KX172160	KX172161	MT813506	MT813507	KX172164	KX172166	KX172167	OP184050	KY605405
	OR995527	Kerteh, Terengganu, Malaysia	Kerteh mangrove river, Terengganu, Malaysia
	OR995528	Kerteh, Terengganu, Malaysia	Kerteh mangrove river, Terengganu, Malaysia	0.00227521
	OR995529	Kerteh, Terengganu, Malaysia	Kerteh mangrove river, Terengganu, Malaysia	0.00227521	3.6622e-05
	OR995530	Kerteh, Terengganu, Malaysia	Kerteh mangrove river, Terengganu, Malaysia	0.00228437	4.57775e-05	2.74665e-05
	OR995531	Kerteh, Terengganu, Malaysia	Kerteh mangrove river, Terengganu, Malaysia	0.00228437	4.57775e-05	2.74665e-05	1.8311e-05
	OR981603	Kerteh, Terengganu, Malaysia	Kerteh mangrove river, Terengganu, Malaysia	0.00450575	0.00228547	0.00228547	0.00229462	0.00229462
	OR981604	Kerteh, Terengganu, Malaysia	Kerteh mangrove river, Terengganu, Malaysia	0.00451491	0.00229462	0.00229462	0.00230378	0.00230378	2.74665e-05
	OR995540	Kuala Ibai, Terengganu, Malaysia	Kuala Ibai Lagoon, Terengganu, Malaysia	0.220807	0.218605	0.218605	0.218614	0.218614	0.220836	0.220845
	OR995541	Kuala Ibai, Terengganu, Malaysia	Kuala Ibai mangrove estuary, Terengganu, Malaysia	0.220816	0.218614	0.218614	0.218623	0.218623	0.220845	0.220854	2.74665e-05
	OR995542	Kuala Ibai, Terengganu, Malaysia	Kuala Ibai Lagoon, Terengganu, Malaysia	0.220825	0.218623	0.218623	0.218632	0.218632	0.220854	0.220863	3.6622e-05	2.74665e-05
	OR995543	Kuala Ibai, Terengganu, Malaysia	Kuala Ibai mangrove estuary, Terengganu, Malaysia	0.220834	0.218632	0.218632	0.218642	0.218642	0.220863	0.220872	4.57775e-05	3.6622e-05	2.74665e-05
	OR995544	Kuala Ibai, Terengganu, Malaysia	Kuala Ibai mangrove estuary, Terengganu, Malaysia	0.220844	0.218642	0.218642	0.218651	0.218651	0.220872	0.220881	5.4933e-05	4.57775e-05	3.6622e-05	2.74665e-05
	OR995545	Kuala Ibai, Terengganu, Malaysia	Kuala Ibai mangrove estuary, Terengganu, Malaysia	0.220844	0.218642	0.218642	0.218651	0.218651	0.220872	0.220881	5.4933e-05	4.57775e-05	3.6622e-05	2.74665e-05	1.8311e-05
	OR995536	Setiu Wetlands, Terengganu, Malaysia	Setiu Wetlands estuary, Terengganu, Malaysia	0.377407	0.375205	0.375205	0.375214	0.375214	0.377436	0.377445	0.380887	0.380896	0.380906	0.380915	0.380924	0.380924
	OR995537	Setiu Wetlands, Terengganu, Malaysia	Setiu Wetlands estuary, Terengganu, Malaysia	0.377416	0.375214	0.375214	0.375224	0.375224	0.377445	0.377454	0.380896	0.380906	0.380915	0.380924	0.380933	0.380933	2.74665e-05
	OR995538	Setiu Wetlands, Terengganu, Malaysia	Setiu Wetlands estuary, Terengganu, Malaysia	0.377416	0.375214	0.375214	0.375224	0.375224	0.377445	0.377454	0.380896	0.380906	0.380915	0.380924	0.380933	0.380933	2.74665e-05	1.8311e-05
	OR995539	Setiu Wetlands, Terengganu, Malaysia	Setiu Wetlands estuary, Terengganu, Malaysia	0.375171	0.372969	0.372969	0.372979	0.372979	0.3752	0.375209	0.378651	0.378661	0.37867	0.378679	0.378688	0.378688	0.00225416	0.00226332	0.00226332
	OR995532	Merchang, Terengganu, Malaysia	Merchang mangrove estuary, Terengganu, Malaysia	0.37723	0.375028	0.375028	0.375037	0.375037	0.377258	0.377267	0.38071	0.380719	0.380728	0.380737	0.380746	0.380746	0.188921	0.18893	0.18893	0.186685
	OR995533	Merchang, Terengganu, Malaysia	Merchang mangrove estuary, Terengganu, Malaysia	0.37491	0.372708	0.372708	0.372717	0.372717	0.374939	0.374948	0.37839	0.378399	0.378409	0.378418	0.378427	0.378427	0.186601	0.186611	0.186611	0.184366	0.00687817
	OR995534	Merchang, Terengganu, Malaysia	Merchang mangrove estuary, Terengganu, Malaysia	0.372627	0.370425	0.370425	0.370434	0.370434	0.372655	0.372664	0.376107	0.376116	0.376125	0.376134	0.376143	0.376143	0.184318	0.184327	0.184327	0.182082	0.00913178	0.00681224
	OR995535	Merchang, Terengganu, Malaysia	Merchang mangrove estuary, Terengganu, Malaysia	0.35887	0.356668	0.356668	0.356678	0.356678	0.358899	0.358908	0.36235	0.36236	0.362369	0.362378	0.362387	0.362387	0.170562	0.170571	0.170571	0.168326	0.0183777	0.0160582	0.0137745
	OR981605	Kerteh, Terengganu, Malaysia	Kerteh mangrove river, Terengganu, Malaysia	0.00451491	0.00229462	0.00229462	0.00230378	0.00230378	2.74665e-05	1.8311e-05	0.220845	0.220854	0.220863	0.220872	0.220881	0.220881	0.377445	0.377454	0.377454	0.375209	0.377267	0.374948	0.372664	0.358908
	KX172177	Western Australia, Australia	Queensland, Australia	0.317791	0.315589	0.315589	0.315598	0.315598	0.31782	0.317829	0.321271	0.32128	0.321289	0.321299	0.321308	0.321308	0.276042	0.276052	0.276052	0.273807	0.275865	0.273545	0.271262	0.257506	0.317829
	KX172178	Western Australia, Australia	Queensland, Australia	0.315553	0.313351	0.313351	0.313361	0.313361	0.315582	0.315591	0.319033	0.319043	0.319052	0.319061	0.31907	0.31907	0.273805	0.273814	0.273814	0.271569	0.273627	0.271308	0.269024	0.255268	0.315591	0.00225612
	GQ497548	Tobago Island, Trinidad and Tobago	Quintana Roo, Mexico	0.353151	0.350949	0.350949	0.350958	0.350958	0.35318	0.353189	0.356631	0.35664	0.356649	0.356658	0.356668	0.356668	0.265032	0.265041	0.265041	0.262796	0.264854	0.262535	0.260251	0.246495	0.353189	0.251786	0.249548
	GQ497552	California, USA	California, USA	0.262831	0.260629	0.260629	0.260638	0.260638	0.262859	0.262868	0.266311	0.26632	0.266329	0.266338	0.266347	0.266347	0.320497	0.320507	0.320507	0.318262	0.32032	0.318	0.315717	0.301961	0.262868	0.260881	0.258644	0.296241
	MF196968	Suez Canal, Egypt	Suez Canal, Egypt	0.38943	0.387228	0.387228	0.387237	0.387237	0.389458	0.389467	0.39291	0.392919	0.392928	0.392937	0.392946	0.392946	0.246228	0.246237	0.246237	0.243992	0.24605	0.243731	0.241447	0.227691	0.389467	0.288065	0.285827	0.277054	0.33252
	MN816443	Bay of Cadiz, Spain	Bay of Cadiz, Spain	0.381436	0.379234	0.379234	0.379244	0.379244	0.381465	0.381474	0.384916	0.384926	0.384935	0.384944	0.384953	0.384953	0.238234	0.238243	0.238243	0.235998	0.238057	0.235737	0.233453	0.219697	0.381474	0.280072	0.277834	0.269061	0.324527	0.0281823
	OQ622195	Bass Strait, Australia	Bass Strait, Australia	0.358069	0.355867	0.355867	0.355876	0.355876	0.358098	0.358107	0.361549	0.361558	0.361568	0.361577	0.361586	0.361586	0.378087	0.378096	0.378096	0.375851	0.37791	0.37559	0.373306	0.35955	0.358107	0.318471	0.316233	0.353831	0.30116	0.39011	0.382116
	OQ622196	Bass Strait, Australia	Bass Strait, Australia	0.358069	0.355867	0.355867	0.355876	0.355876	0.358098	0.358107	0.361549	0.361558	0.361568	0.361577	0.361586	0.361586	0.378087	0.378096	0.378096	0.375851	0.37791	0.37559	0.373306	0.35955	0.358107	0.318471	0.316233	0.353831	0.30116	0.39011	0.382116	1.8311e-05
	GQ497549	California, USA	California, USA	0.35148	0.349278	0.349278	0.349287	0.349287	0.351508	0.351518	0.35496	0.354969	0.354978	0.354987	0.354997	0.354997	0.371498	0.371507	0.371507	0.369262	0.37132	0.369001	0.366717	0.352961	0.351518	0.311882	0.309644	0.347242	0.29457	0.38352	0.375527	0.291494	0.291494
	KX172165	Northern Territory, Australia	Northern Territory, Australia	0.188093	0.185891	0.185891	0.1859	0.1859	0.188122	0.188131	0.191573	0.191582	0.191592	0.191601	0.19161	0.19161	0.300793	0.300802	0.300802	0.298557	0.300615	0.298296	0.296012	0.282256	0.188131	0.241177	0.238939	0.276537	0.186216	0.312815	0.304822	0.281455	0.281455	0.274865
	MN816441	Bay of Cadiz, Spain	Bay of Cadiz, Spain	0.370853	0.368651	0.368651	0.368661	0.368661	0.370882	0.370891	0.374333	0.374343	0.374352	0.374361	0.37437	0.37437	0.267133	0.267142	0.267142	0.264897	0.266955	0.264636	0.262352	0.248596	0.370891	0.269489	0.267251	0.258478	0.313944	0.279155	0.271162	0.371533	0.371533	0.364944	0.294239
	MH598525	Hong Kong	Hong Kong	0.386562	0.38436	0.38436	0.38437	0.38437	0.386591	0.3866	0.390042	0.390052	0.390061	0.39007	0.390079	0.390079	0.198254	0.198263	0.198263	0.196018	0.0637425	0.061423	0.0591393	0.0453831	0.3866	0.285198	0.28296	0.274187	0.329653	0.255383	0.247389	0.387242	0.387242	0.380653	0.309948	0.276288
	MH598526	Hong Kong	Hong Kong	0.392794	0.390592	0.390592	0.390602	0.390602	0.392823	0.392832	0.396274	0.396284	0.396293	0.396302	0.396311	0.396311	0.204486	0.204495	0.204495	0.20225	0.0699745	0.067655	0.0653713	0.0516151	0.392832	0.29143	0.289192	0.280419	0.335885	0.261615	0.253621	0.393474	0.393474	0.386885	0.31618	0.28252	0.00625031
	MN106279	Iloilo Province, Philippines	Tigbauan, Philippines	0.398848	0.396646	0.396646	0.396655	0.396655	0.398876	0.398885	0.402328	0.402337	0.402346	0.402355	0.402364	0.402364	0.135569	0.135578	0.135578	0.133333	0.210361	0.208042	0.205758	0.192002	0.398885	0.297483	0.295245	0.286472	0.341938	0.267668	0.259675	0.399528	0.399528	0.392938	0.322233	0.288573	0.219694	0.225926
	MN106280	Iloilo Province, Philippines	Tigbauan, Philippines	0.398848	0.396646	0.396646	0.396655	0.396655	0.398876	0.398885	0.402328	0.402337	0.402346	0.402355	0.402364	0.402364	0.135569	0.135578	0.135578	0.133333	0.210361	0.208042	0.205758	0.192002	0.398885	0.297483	0.295245	0.286472	0.341938	0.267668	0.259675	0.399528	0.399528	0.392938	0.322233	0.288573	0.219694	0.225926	1.8311e-05
	KX172160	New South Wales, Australia	New South Wales, Australia	0.208058	0.205856	0.205856	0.205865	0.205865	0.208086	0.208095	0.171599	0.171608	0.171618	0.171627	0.171636	0.171636	0.368138	0.368147	0.368147	0.365902	0.36796	0.365641	0.363357	0.349601	0.208095	0.308522	0.306284	0.343882	0.253561	0.38016	0.372167	0.3488	0.3488	0.342211	0.178824	0.361584	0.377293	0.383525	0.389578	0.389578
	KX172161	New South Wales, Australia	New South Wales, Australia	0.210301	0.208099	0.208099	0.208108	0.208108	0.210329	0.210338	0.173842	0.173851	0.173861	0.17387	0.173879	0.173879	0.370381	0.37039	0.37039	0.368145	0.370203	0.367884	0.3656	0.351844	0.210338	0.310765	0.308527	0.346125	0.255804	0.382403	0.37441	0.351043	0.351043	0.344453	0.181067	0.363827	0.379536	0.385768	0.391821	0.391821	0.00226123
	MT813506	Chennai, India	Chennai, India	0.231989	0.229787	0.229787	0.229796	0.229796	0.232017	0.232027	0.0728021	0.0728112	0.0728204	0.0728295	0.0728387	0.0728387	0.392069	0.392078	0.392078	0.389833	0.391892	0.389572	0.387288	0.373532	0.232027	0.332453	0.330215	0.367813	0.277493	0.404092	0.396098	0.372731	0.372731	0.366142	0.202755	0.385515	0.401224	0.407456	0.41351	0.41351	0.182781	0.185024
	MT813507	Chennai, India	Chennai, India	0.234236	0.232034	0.232034	0.232043	0.232043	0.234265	0.234274	0.0750492	0.0750583	0.0750675	0.0750766	0.0750858	0.0750858	0.394316	0.394325	0.394325	0.39208	0.394139	0.391819	0.389536	0.375779	0.234274	0.3347	0.332462	0.37006	0.27974	0.406339	0.398345	0.374978	0.374978	0.368389	0.205002	0.387762	0.403471	0.409703	0.415757	0.415757	0.185028	0.187271	0.00226541
	KX172164	Mozambique	Iloilo, Philippines	0.191596	0.189394	0.189394	0.189403	0.189403	0.191624	0.191634	0.25188	0.25189	0.251899	0.251908	0.251917	0.251917	0.408481	0.40849	0.40849	0.406245	0.408303	0.405984	0.4037	0.389944	0.191634	0.348865	0.346627	0.384224	0.293904	0.420503	0.41251	0.389143	0.389143	0.382553	0.219167	0.401927	0.417636	0.423868	0.429921	0.429921	0.239131	0.241374	0.263062	0.265309
	KX172166	Queensland, Australia	New South Wales, Australia	0.354623	0.352421	0.352421	0.35243	0.35243	0.354652	0.354661	0.358103	0.358112	0.358121	0.358131	0.35814	0.35814	0.266504	0.266513	0.266513	0.264268	0.266326	0.264007	0.261723	0.247967	0.354661	0.253258	0.251021	0.165517	0.297713	0.278526	0.270533	0.355303	0.355303	0.348714	0.278009	0.25995	0.275659	0.281891	0.287944	0.287944	0.345354	0.347597	0.369285	0.371532	0.385697
	KX172167	Queensland, Australia	New South Wales, Australia	0.354623	0.352421	0.352421	0.35243	0.35243	0.354652	0.354661	0.358103	0.358112	0.358121	0.358131	0.35814	0.35814	0.266504	0.266513	0.266513	0.264268	0.266326	0.264007	0.261723	0.247967	0.354661	0.253258	0.251021	0.165517	0.297713	0.278526	0.270533	0.355303	0.355303	0.348714	0.278009	0.25995	0.275659	0.281891	0.287944	0.287944	0.345354	0.347597	0.369285	0.371532	0.385697	1.8311e-05
	OP184050	Solomon Sea, Papua New Guinea	Solomon Sea, Papua New Guinea	0.373623	0.371421	0.371421	0.37143	0.37143	0.373652	0.373661	0.377103	0.377112	0.377121	0.377131	0.37714	0.37714	0.393641	0.39365	0.39365	0.391405	0.393464	0.391144	0.38886	0.375104	0.373661	0.334025	0.331787	0.369385	0.316713	0.405664	0.39767	0.313638	0.313638	0.233252	0.297009	0.387087	0.402796	0.409028	0.415082	0.415082	0.364354	0.366597	0.388285	0.390532	0.404697	0.370857	0.370857
	KY605405	New South Wales, Australia	New South Wales, Australia	0.357817	0.355615	0.355615	0.355624	0.355624	0.357846	0.357855	0.361297	0.361306	0.361315	0.361325	0.361334	0.361334	0.316068	0.316078	0.316078	0.313833	0.315891	0.313571	0.311288	0.297532	0.357855	0.181962	0.179724	0.291812	0.300907	0.328091	0.320098	0.358497	0.358497	0.351908	0.281203	0.309515	0.325224	0.331456	0.337509	0.337509	0.348548	0.350791	0.372479	0.374726	0.388891	0.293284	0.293284	0.374051
	KY605406	New South Wales, Australia	New South Wales, Australia	0.357817	0.355615	0.355615	0.355624	0.355624	0.357846	0.357855	0.361297	0.361306	0.361315	0.361325	0.361334	0.361334	0.316068	0.316078	0.316078	0.313833	0.315891	0.313571	0.311288	0.297532	0.357855	0.181962	0.179724	0.291812	0.300907	0.328091	0.320098	0.358497	0.358497	0.351908	0.281203	0.309515	0.325224	0.331456	0.337509	0.337509	0.348548	0.350791	0.372479	0.374726	0.388891	0.293284	0.293284	0.374051	1.8311e-05
	GQ497562	Bermuda, British Overseas Territory	Ceara, Brazil	0.409652	0.40745	0.40745	0.407459	0.407459	0.40968	0.409689	0.413132	0.413141	0.41315	0.413159	0.413168	0.413168	0.42967	0.429679	0.429679	0.427434	0.429492	0.427173	0.424889	0.411133	0.409689	0.370054	0.367816	0.405413	0.352742	0.441692	0.433699	0.349666	0.349666	0.269281	0.333037	0.423116	0.438825	0.445057	0.45111	0.45111	0.400382	0.402625	0.424314	0.426561	0.440725	0.406885	0.406885	0.242418	0.41008
	GQ497547	Devon, UK	Callot Island, France	0.368825	0.366623	0.366623	0.366632	0.366632	0.368854	0.368863	0.372305	0.372314	0.372324	0.372333	0.372342	0.372342	0.265105	0.265114	0.265114	0.262869	0.264927	0.262608	0.260324	0.246568	0.368863	0.26746	0.265223	0.25645	0.311915	0.277127	0.269134	0.369505	0.369505	0.362916	0.292211	0.153799	0.27426	0.280492	0.286545	0.286545	0.359556	0.361799	0.383487	0.385734	0.399899	0.257922	0.257922	0.385059	0.307486
	MK950853	Devon, UK	Cornwall, UK	0.368816	0.366614	0.366614	0.366623	0.366623	0.368845	0.368854	0.372296	0.372305	0.372314	0.372324	0.372333	0.372333	0.265095	0.265105	0.265105	0.26286	0.264918	0.262598	0.260315	0.246559	0.368854	0.267451	0.265214	0.256441	0.311906	0.277118	0.269125	0.369496	0.369496	0.362907	0.292202	0.153789	0.274251	0.280483	0.286536	0.286536	0.359547	0.36179	0.383478	0.385725	0.399889	0.257913	0.257913	0.38505	0.307477
	MK541904	Devon, UK	Arcachon Bay, France	0.368825	0.366623	0.366623	0.366632	0.366632	0.368854	0.368863	0.372305	0.372314	0.372324	0.372333	0.372342	0.372342	0.265105	0.265114	0.265114	0.262869	0.264927	0.262608	0.260324	0.246568	0.368863	0.26746	0.265223	0.25645	0.311915	0.277127	0.269134	0.369505	0.369505	0.362916	0.292211	0.153799	0.27426	0.280492	0.286545	0.286545	0.359556	0.361799	0.383487	0.385734	0.399899	0.257922	0.257922	0.385059	0.307486
	MT840349	Durban, South Africa	Strand, South Africa	0.34998	0.347778	0.347778	0.347788	0.347788	0.350009	0.350018	0.35346	0.35347	0.353479	0.353488	0.353497	0.353497	0.369998	0.370007	0.370007	0.367762	0.369821	0.367501	0.365218	0.351461	0.350018	0.310382	0.308144	0.345742	0.293071	0.382021	0.374027	0.241405	0.241405	0.283405	0.273366	0.363444	0.379154	0.385386	0.391439	0.391439	0.340711	0.342954	0.364642	0.366889	0.381054	0.347214	0.347214	0.305549	0.350408
	MT840350	Durban, South Africa	Strand, South Africa	0.352275	0.350073	0.350073	0.350082	0.350082	0.352304	0.352313	0.355755	0.355764	0.355773	0.355783	0.355792	0.355792	0.372293	0.372302	0.372302	0.370057	0.372116	0.369796	0.367512	0.353756	0.352313	0.312677	0.310439	0.348037	0.295365	0.384316	0.376322	0.2437	0.2437	0.2857	0.275661	0.365739	0.381448	0.38768	0.393734	0.393734	0.343006	0.345249	0.366937	0.369184	0.383349	0.349509	0.349509	0.307843	0.352703
	MN106271	Beihai, China	Beihai, China	0.362381	0.360179	0.360179	0.360188	0.360188	0.362409	0.362418	0.365861	0.36587	0.365879	0.365888	0.365897	0.365897	0.219178	0.219188	0.219188	0.216943	0.219001	0.216681	0.214398	0.200642	0.362418	0.261016	0.258778	0.250005	0.305471	0.166266	0.158273	0.363061	0.363061	0.356471	0.285766	0.252106	0.228334	0.234566	0.240619	0.240619	0.353111	0.355354	0.377043	0.37929	0.393454	0.251477	0.251477	0.378615	0.301042
	MN106272	Beihai, China	Beihai, China	0.362381	0.360179	0.360179	0.360188	0.360188	0.362409	0.362418	0.365861	0.36587	0.365879	0.365888	0.365897	0.365897	0.219178	0.219188	0.219188	0.216943	0.219001	0.216681	0.214398	0.200642	0.362418	0.261016	0.258778	0.250005	0.305471	0.166266	0.158273	0.363061	0.363061	0.356471	0.285766	0.252106	0.228334	0.234566	0.240619	0.240619	0.353111	0.355354	0.377043	0.37929	0.393454	0.251477	0.251477	0.378615	0.301042
	MG384996	Arcachon Bay, France	Arcachon Bay, France	0.363711	0.361509	0.361509	0.361518	0.361518	0.363739	0.363748	0.367191	0.3672	0.367209	0.367218	0.367227	0.367227	0.25999	0.259999	0.259999	0.257754	0.259813	0.257493	0.255209	0.241453	0.363748	0.262346	0.260108	0.251335	0.306801	0.272013	0.264019	0.364391	0.364391	0.357801	0.287096	0.206329	0.269145	0.275377	0.281431	0.281431	0.354441	0.356684	0.378373	0.38062	0.394784	0.252807	0.252807	0.379945	0.302372
	LC467767	Arcachon Bay, France	Mangoku-ura Inlet, Japan	0.363711	0.361509	0.361509	0.361518	0.361518	0.363739	0.363748	0.367191	0.3672	0.367209	0.367218	0.367227	0.367227	0.25999	0.259999	0.259999	0.257754	0.259813	0.257493	0.255209	0.241453	0.363748	0.262346	0.260108	0.251335	0.306801	0.272013	0.264019	0.364391	0.364391	0.357801	0.287096	0.206329	0.269145	0.275377	0.281431	0.281431	0.354441	0.356684	0.378373	0.38062	0.394784	0.252807	0.252807	0.379945	0.302372
	LC467772	Arcachon Bay, France	Ena Bay, Japan	0.361458	0.359256	0.359256	0.359265	0.359265	0.361486	0.361495	0.364938	0.364947	0.364956	0.364965	0.364974	0.364974	0.257737	0.257746	0.257746	0.255501	0.25756	0.25524	0.252956	0.2392	0.361495	0.260093	0.257855	0.249082	0.304548	0.26976	0.261766	0.362138	0.362138	0.355548	0.284843	0.204076	0.266892	0.273124	0.279178	0.279178	0.352188	0.354431	0.37612	0.378367	0.392531	0.250554	0.250554	0.377692	0.300119
	GQ497553	Florida, USA	Ceara, Brazil	0.352553	0.350351	0.350351	0.35036	0.35036	0.352582	0.352591	0.356033	0.356042	0.356051	0.35606	0.35607	0.35607	0.264434	0.264443	0.264443	0.262198	0.264256	0.261937	0.259653	0.245897	0.352591	0.251188	0.24895	0.206363	0.295643	0.276456	0.268463	0.353233	0.353233	0.346644	0.275939	0.25788	0.273589	0.279821	0.285874	0.285874	0.343284	0.345527	0.367215	0.369462	0.383626	0.207835	0.207835	0.368787	0.291214
	OP184049	Solomon Sea, Papua New Guinea	Solomon Sea, Papua New Guinea	0.318522	0.31632	0.31632	0.316329	0.316329	0.31855	0.31856	0.322002	0.322011	0.32202	0.322029	0.322038	0.322038	0.33854	0.338549	0.338549	0.336304	0.338362	0.336043	0.333759	0.320003	0.31856	0.278924	0.276686	0.314284	0.261612	0.350562	0.342569	0.209946	0.209946	0.251947	0.241907	0.331986	0.347695	0.353927	0.35998	0.35998	0.309252	0.311495	0.333184	0.335431	0.349595	0.315756	0.315756	0.27409	0.31895
	OP561817 (outgroup)	Gulf of California, Mexico	Hydrothermal vents of Pescadero and Guaymas Basin, Gulf of California, Mexico	0.621526	0.619324	0.619324	0.619333	0.619333	0.621554	0.621563	0.625006	0.625015	0.625024	0.625033	0.625042	0.625042	0.641543	0.641553	0.641553	0.639308	0.641366	0.639046	0.636763	0.623007	0.621563	0.581927	0.57969	0.617287	0.564616	0.653566	0.645573	0.56154	0.56154	0.481155	0.544911	0.63499	0.650699	0.656931	0.662984	0.662984	0.612256	0.614499	0.636187	0.638435	0.652599	0.618759	0.618759	0.454292	0.621953
	AY838867 (outgroup)	Port Phillip Bay, Victoria, Australia	Port Phillip Bay, Victoria, Australia	0.550356	0.548154	0.548154	0.548163	0.548163	0.550384	0.550393	0.553836	0.553845	0.553854	0.553863	0.553872	0.553872	0.570374	0.570383	0.570383	0.568138	0.570196	0.567877	0.565593	0.551837	0.550393	0.510757	0.50852	0.546117	0.493446	0.582396	0.574403	0.49037	0.49037	0.409985	0.473741	0.56382	0.579529	0.585761	0.591814	0.591814	0.541086	0.543329	0.565018	0.567265	0.581429	0.547589	0.547589	0.383122	0.550784
	AY838872 (outgroup)	Coast of Red Sea, Egypt	Coast of Red Sea, Egypt	0.617562	0.61536	0.61536	0.615369	0.615369	0.61759	0.6176	0.621042	0.621051	0.62106	0.621069	0.621078	0.621078	0.63758	0.637589	0.637589	0.635344	0.637402	0.635083	0.632799	0.619043	0.6176	0.577964	0.575726	0.613324	0.560652	0.649602	0.641609	0.557576	0.557576	0.477191	0.540947	0.631026	0.646735	0.652967	0.65902	0.65902	0.608293	0.610535	0.632224	0.634471	0.648635	0.614796	0.614796	0.450328	0.61799
[truncated: 17 more columns]
